# Supplementary material for: Identification of a microRNA signature associated with risk of distant metastasis in nasopharyngeal carcinoma
Source: Oncotarget. 2015 Jan 23;6(6):4537–50. doi: 10.18632/oncotarget.3005 (PMC4414210; doi:10.18632/oncotarget.3005)
Supplement: Supplementary file 2 [file oncotarget-06-4537-s002.xlsx]

## Sheet: all.targets.for.3.sets.of.miRNA
Table S3. All miRNA-Target entries from miRTarBase for miRNAs from our 4-miRNA signature, Liu et al.'s 5-miRNA signature and the 5% most frequently occurring miRNAs in random signatures significantly associated with distant metastasis.
4-miRNA Signature
miRTarBase ID	miRNA	Target Gene Symbol	Target Gene Entrez ID	Experiments	PMID
MIRT000693	hsa-miR-140-5p	HDAC4	9759	qRT-PCR//Western blot//Luciferase reporter assay	19734943
MIRT006556	hsa-miR-140-5p	IGFBP5	3488	qRT-PCR	19948051
MIRT003812	hsa-miR-140-5p	VEGFA	7422	ELISA//Luciferase reporter assay	18320040
MIRT003960	hsa-miR-140-5p	CSK	1445	Microarray	17875710
MIRT003961	hsa-miR-140-5p	MMP13	4322	Microarray	17875710
MIRT003961	hsa-miR-140-5p	MMP13	4322	qRT-PCR	19948051
MIRT003962	hsa-miR-140-5p	FGF2	2247	Microarray	17875710
MIRT006218	hsa-miR-140-5p	PDGFRA	5156	Luciferase reporter assay//Western blot	22012839
MIRT006890	hsa-miR-140-5p	DNMT1	1786	Immunohistochemistry//Luciferase reporter assay//Microarray//qRT-PCR//Western blot	22898998
MIRT007029	hsa-miR-140-5p	DNPEP	23549	Luciferase reporter assay	21576357
MIRT007030	hsa-miR-140-5p	SOX2	6657	Luciferase reporter assay	23060440
MIRT007373	hsa-miR-140-5p	OSTM1	28962	Luciferase reporter assay	23389033
MIRT007378	hsa-miR-140-5p	FGF9	2254	Luciferase reporter assay	23401231
MIRT007379	hsa-miR-140-5p	TGFBR1	7046	Luciferase reporter assay	23401231
MIRT045822	hsa-miR-140-5p	CYTB	4519	CLASH	23622248
MIRT045823	hsa-miR-140-5p	EP300	2033	CLASH	23622248
MIRT045824	hsa-miR-140-5p	CASD1	64921	CLASH	23622248
MIRT045825	hsa-miR-140-5p	PRPF8	10594	CLASH	23622248
MIRT045826	hsa-miR-140-5p	GATA6	2627	CLASH	23622248
MIRT006459	hsa-miR-34c-5p	NOTCH1	4851	Luciferase reporter assay//Microarray//qRT-PCR//Western blot	22498974
MIRT000746	hsa-miR-34c-5p	MYB	4602	Microarray	19461653
MIRT000752	hsa-miR-34c-5p	CAV1	857	Microarray	19461653
MIRT000757	hsa-miR-34c-5p	MET	4233	Luciferase reporter assay	19461653
MIRT000757	hsa-miR-34c-5p	MET	4233	Luciferase reporter assay	20198305
MIRT000757	hsa-miR-34c-5p	MET	4233	Microarray//Western blot//RTPCR	20924086
MIRT000757	hsa-miR-34c-5p	MET	4233	Luciferase reporter assay	22419847
MIRT000760	hsa-miR-34c-5p	E2F3	1871	Luciferase reporter assay	19461653
MIRT000760	hsa-miR-34c-5p	E2F3	1871	Luciferase reporter assay//Western blot	18768788
MIRT000765	hsa-miR-34c-5p	CDK4	1019	Luciferase reporter assay	19461653
MIRT000765	hsa-miR-34c-5p	CDK4	1019	Microarray//Western blot//RTPCR	20924086
MIRT000766	hsa-miR-34c-5p	CCNE2	9134	Luciferase reporter assay	19461653
MIRT006263	hsa-miR-34c-5p	HNF4A	3172	Luciferase reporter assay	22232426
MIRT006225	hsa-miR-34c-5p	MYCN	4613	Luciferase reporter assay//Western blot	22020437
MIRT006192	hsa-miR-34c-5p	NOTCH4	4855	EMSA//Luciferase reporter assay//Western blot	22074923
MIRT006287	hsa-miR-34c-5p	ULBP2	80328	Flow//Luciferase reporter assay//Western blot	22102694
MIRT003979	hsa-miR-34c-5p	BCL2	596	qRT-PCR//Luciferase reporter assay//Western blot	18803879
MIRT004402	hsa-miR-34c-5p	MYC	4609	Luciferase reporter assay	19461653
MIRT004405	hsa-miR-34c-5p	SRSF2	6427	Microarray	19461653
MIRT005762	hsa-miR-34c-5p	ZAP70	7535	Immunoblot//Luciferase reporter assay	21205967
MIRT006227	hsa-miR-34c-5p	SOX2	6657	Luciferase reporter assay//Western blot	22020437
MIRT006228	hsa-miR-34c-5p	NANOG	79923	Luciferase reporter assay//Western blot	22020437
MIRT007189	hsa-miR-34c-5p	MAPT	4137	Luciferase reporter assay	23423488
MIRT007302	hsa-miR-34c-5p	UNG	7374	Luciferase reporter assay	23228472
MIRT005679	hsa-miR-154-5p	DICER1	23405	Luciferase reporter assay	20603000
MIRT006353	hsa-miR-449b-5p	HDAC1	3065	Luciferase reporter assay//Western blot	21418558
MIRT006352	hsa-miR-449b-5p	GMNN	51053	Luciferase reporter assay//Western blot	21418558
MIRT006349	hsa-miR-449b-5p	SIRT1	23411	Luciferase reporter assay//Western blot	21418558
MIRT006351	hsa-miR-449b-5p	MET	4233	Luciferase reporter assay//Western blot	21418558
MIRT006350	hsa-miR-449b-5p	CCNE2	9134	Luciferase reporter assay//Western blot	21418558
MIRT016137	hsa-miR-449b-5p	CDK4	1019	Western blot	19833767
MIRT016138	hsa-miR-449b-5p	CDC25A	993	Reporter assay;Western blot	19833767
MIRT016139	hsa-miR-449b-5p	CDK6	1021	Reporter assay;Western blot	19833767
5-miRNA Signature (Liu et al.)
miRTarBase ID	miRNA	Target Gene Symbol	Target Gene Entrez ID	Experiments	PMID
MIRT003339	hsa-miR-30e-5p	UBE2I	7329	Luciferase reporter assay//qRT-PCR//Western blot	19223510
MIRT004715	hsa-miR-30e-5p	MUC17	140453	Immunohistochemistry//Microarray//qRT-PCR	20926598
MIRT044127	hsa-miR-30e-5p	ZNF207	7756	CLASH	23622248
MIRT044128	hsa-miR-30e-5p	MIER1	57708	CLASH	23622248
MIRT044129	hsa-miR-30e-5p	GPBP1L1	60313	CLASH	23622248
MIRT044130	hsa-miR-30e-5p	PSMA6	5687	CLASH	23622248
MIRT044131	hsa-miR-30e-5p	TRAPPC9	83696	CLASH	23622248
MIRT044132	hsa-miR-30e-5p	LYRM7	90624	CLASH	23622248
MIRT044133	hsa-miR-30e-5p	BTBD9	114781	CLASH	23622248
MIRT044134	hsa-miR-30e-5p	RPIA	22934	CLASH	23622248
MIRT044135	hsa-miR-30e-5p	PRKAA1	5562	CLASH	23622248
MIRT044136	hsa-miR-30e-5p	EHMT1	79813	CLASH	23622248
MIRT044137	hsa-miR-30e-5p	ZBTB21	49854	CLASH	23622248
MIRT044138	hsa-miR-30e-5p	MSANTD2	79684	CLASH	23622248
MIRT044139	hsa-miR-30e-5p	TNKS2	80351	CLASH	23622248
MIRT044140	hsa-miR-30e-5p	LIMCH1	22998	CLASH	23622248
MIRT044141	hsa-miR-30e-5p	RPS8	6202	CLASH	23622248
MIRT044142	hsa-miR-30e-5p	NOL12	79159	CLASH	23622248
MIRT044143	hsa-miR-30e-5p	CANX	821	CLASH	23622248
MIRT044144	hsa-miR-30e-5p	GNAI2	2771	CLASH	23622248
MIRT044145	hsa-miR-30e-5p	WDR26	80232	CLASH	23622248
MIRT044146	hsa-miR-30e-5p	POLRMT	5442	CLASH	23622248
MIRT044147	hsa-miR-30e-5p	TBC1D8B	54885	CLASH	23622248
MIRT044148	hsa-miR-30e-5p	PCNT	5116	CLASH	23622248
MIRT044149	hsa-miR-30e-5p	PSMB5	5693	CLASH	23622248
MIRT044150	hsa-miR-30e-5p	POLDIP3	84271	CLASH	23622248
MIRT044151	hsa-miR-30e-5p	ATP5O	539	CLASH	23622248
MIRT044152	hsa-miR-30e-5p	RPLP0	6175	CLASH	23622248
MIRT044153	hsa-miR-30e-5p	ZYG11A	440590	CLASH	23622248
MIRT044154	hsa-miR-30e-5p	RPS7	6201	CLASH	23622248
MIRT044155	hsa-miR-30e-5p	HSP90AA1	3320	CLASH	23622248
MIRT044156	hsa-miR-30e-5p	RELA	5970	CLASH	23622248
MIRT044157	hsa-miR-30e-5p	STAU1	6780	CLASH	23622248
MIRT044158	hsa-miR-30e-5p	CCT6A	908	CLASH	23622248
MIRT044159	hsa-miR-30e-5p	EEF1A1	1915	CLASH	23622248
MIRT044160	hsa-miR-30e-5p	VPS13B	157680	CLASH	23622248
MIRT044161	hsa-miR-30e-5p	EXO1	9156	CLASH	23622248
MIRT044162	hsa-miR-30e-5p	MTHFD2	10797	CLASH	23622248
MIRT044163	hsa-miR-30e-5p	C1orf123	54987	CLASH	23622248
MIRT000021	hsa-miR-93-5p	TP53INP1	94241	Luciferase reporter assay//Western blot	18974142
MIRT000577	hsa-miR-93-5p	CDKN1A	1026	Luciferase reporter assay//Microarray//Western blot	18328430
MIRT000577	hsa-miR-93-5p	CDKN1A	1026	qRT-PCR//Luciferase reporter assay//Western blot	19153141
MIRT000577	hsa-miR-93-5p	CDKN1A	1026	qRT-PCR//Luciferase reporter assay//Western blot	20190813
MIRT002472	hsa-miR-93-5p	E2F1	1869	Luciferase reporter assay//Western blot	19486339
MIRT002472	hsa-miR-93-5p	E2F1	1869	Luciferase reporter assay//Microarray//Western blot	18328430
MIRT002472	hsa-miR-93-5p	E2F1	1869	Sequencing	20371350
MIRT003240	hsa-miR-93-5p	MAPK9	5601	Luciferase reporter assay	20065103
MIRT004055	hsa-miR-93-5p	VEGFA	7422	ELISA//Luciferase reporter assay	18320040
MIRT004104	hsa-miR-93-5p	ITGB8	3696	Luciferase reporter assay//qRT-PCR//Western blot	20956944
MIRT004332	hsa-miR-93-5p	KAT2B	8850	Western blot//Luciferase reporter assay	18728182
MIRT004410	hsa-miR-93-5p	TUSC2	11334	Luciferase reporter assay//Western blot	19671678
MIRT004410	hsa-miR-93-5p	TUSC2	11334	Sequencing	20371350
MIRT006216	hsa-miR-93-5p	PTEN	5728	GFP reporter assay//qRT-PCR//Western blot	22465665
MIRT007003	hsa-miR-93-5p	PURA	5813	Luciferase reporter assay	22835829
MIRT007185	hsa-miR-93-5p	LATS2	26524	Luciferase reporter assay//qRT-PCR//Western blot	23111389
MIRT027940	hsa-miR-93-5p	LDLR	3949	Sequencing	20371350
MIRT027941	hsa-miR-93-5p	PDZD11	51248	Sequencing	20371350
MIRT027942	hsa-miR-93-5p	ZNF813	126017	Sequencing	20371350
MIRT027943	hsa-miR-93-5p	ARSJ	79642	Sequencing	20371350
MIRT027944	hsa-miR-93-5p	TMEM100	55273	Sequencing	20371350
MIRT027945	hsa-miR-93-5p	ADARB1	104	Sequencing	20371350
MIRT027946	hsa-miR-93-5p	LIMA1	51474	Sequencing	20371350
MIRT027947	hsa-miR-93-5p	LUZP1	7798	Sequencing	20371350
MIRT027948	hsa-miR-93-5p	AP1G1	164	Sequencing	20371350
MIRT027949	hsa-miR-93-5p	TMEM127	55654	Sequencing	20371350
MIRT027950	hsa-miR-93-5p	ZIC5	85416	Sequencing	20371350
MIRT027951	hsa-miR-93-5p	ZNF202	7753	Sequencing	20371350
MIRT027952	hsa-miR-93-5p	TSN	7247	Sequencing	20371350
MIRT027953	hsa-miR-93-5p	TMX3	54495	Sequencing	20371350
MIRT027954	hsa-miR-93-5p	SUCO	51430	Sequencing	20371350
MIRT027955	hsa-miR-93-5p	ACIN1	22985	Sequencing	20371350
MIRT027956	hsa-miR-93-5p	RND3	390	Sequencing	20371350
MIRT027957	hsa-miR-93-5p	RYBP	23429	Sequencing	20371350
MIRT027958	hsa-miR-93-5p	RAB11FIP1	80223	Sequencing	20371350
MIRT027959	hsa-miR-93-5p	EPHA4	2043	Sequencing	20371350
MIRT027959	hsa-miR-93-5p	EPHA4	2043	CLASH	23622248
MIRT027960	hsa-miR-93-5p	TMEM168	64418	Sequencing	20371350
MIRT027961	hsa-miR-93-5p	DCTN6	10671	Sequencing	20371350
MIRT027962	hsa-miR-93-5p	SPTBN1	6711	Sequencing	20371350
MIRT027963	hsa-miR-93-5p	NUPL1	9818	Sequencing	20371350
MIRT027964	hsa-miR-93-5p	HAUS8	93323	Sequencing	20371350
MIRT027965	hsa-miR-93-5p	GRB2	2885	Sequencing	20371350
MIRT027966	hsa-miR-93-5p	CCNG2	901	Sequencing	20371350
MIRT027967	hsa-miR-93-5p	KATNAL1	84056	Sequencing	20371350
MIRT027968	hsa-miR-93-5p	CAPRIN2	65981	Sequencing	20371350
MIRT027969	hsa-miR-93-5p	FAM129A	116496	Sequencing	20371350
MIRT027970	hsa-miR-93-5p	GNB4	59345	Sequencing	20371350
MIRT027971	hsa-miR-93-5p	C5orf22	55322	Sequencing	20371350
MIRT027972	hsa-miR-93-5p	DMKN	93099	Sequencing	20371350
MIRT027973	hsa-miR-93-5p	SPOPL	339745	Sequencing	20371350
MIRT027974	hsa-miR-93-5p	TGFBR2	7048	Sequencing	20371350
MIRT027975	hsa-miR-93-5p	RPA2	6118	Sequencing	20371350
MIRT027976	hsa-miR-93-5p	ATP5SL	55101	Sequencing	20371350
MIRT027977	hsa-miR-93-5p	RAB5B	5869	Sequencing	20371350
MIRT027978	hsa-miR-93-5p	AKAP11	11215	Sequencing	20371350
MIRT027979	hsa-miR-93-5p	COQ2	27235	Sequencing	20371350
MIRT027980	hsa-miR-93-5p	GPR137C	283554	Sequencing	20371350
MIRT027981	hsa-miR-93-5p	NIN	51199	Sequencing	20371350
MIRT027982	hsa-miR-93-5p	BMPR2	659	Sequencing	20371350
MIRT027983	hsa-miR-93-5p	LIX1L	128077	Sequencing	20371350
MIRT027984	hsa-miR-93-5p	ARHGAP12	94134	Sequencing	20371350
MIRT027985	hsa-miR-93-5p	ZFP91	80829	Sequencing	20371350
MIRT027986	hsa-miR-93-5p	PRKACB	5567	Sequencing	20371350
MIRT027987	hsa-miR-93-5p	NACC2	138151	Sequencing	20371350
MIRT027988	hsa-miR-93-5p	ATP6V1G2-DDX39B	100532737	Sequencing	20371350
MIRT027989	hsa-miR-93-5p	YTHDC1	91746	Sequencing	20371350
MIRT027990	hsa-miR-93-5p	NDEL1	81565	Sequencing	20371350
MIRT027991	hsa-miR-93-5p	NR2C2AP	126382	Sequencing	20371350
MIRT027992	hsa-miR-93-5p	HCCS	3052	Sequencing	20371350
MIRT027993	hsa-miR-93-5p	ZNF417	147687	Sequencing	20371350
MIRT027994	hsa-miR-93-5p	IRF1	3659	Sequencing	20371350
MIRT027995	hsa-miR-93-5p	SERTAD2	9792	Sequencing	20371350
MIRT027996	hsa-miR-93-5p	BNIP2	663	Sequencing	20371350
MIRT027997	hsa-miR-93-5p	FMNL2	114793	Sequencing	20371350
MIRT027998	hsa-miR-93-5p	PHC3	80012	Sequencing	20371350
MIRT027999	hsa-miR-93-5p	SYBU	55638	Sequencing	20371350
MIRT028000	hsa-miR-93-5p	PPP1R15B	84919	Sequencing	20371350
MIRT028001	hsa-miR-93-5p	WDR33	55339	Sequencing	20371350
MIRT028002	hsa-miR-93-5p	CCND1	595	Sequencing	20371350
MIRT028003	hsa-miR-93-5p	PBXIP1	57326	Sequencing	20371350
MIRT028004	hsa-miR-93-5p	SMAD4	4089	Sequencing	20371350
MIRT028005	hsa-miR-93-5p	ZNF805	390980	Sequencing	20371350
MIRT028006	hsa-miR-93-5p	CRY2	1408	Sequencing	20371350
MIRT028007	hsa-miR-93-5p	PBX3	5090	Sequencing	20371350
MIRT028008	hsa-miR-93-5p	ZADH2	284273	Sequencing	20371350
MIRT028009	hsa-miR-93-5p	ZNF264	9422	Sequencing	20371350
MIRT028010	hsa-miR-93-5p	LRRC58	116064	Sequencing	20371350
MIRT028011	hsa-miR-93-5p	NUFIP2	57532	Sequencing	20371350
MIRT028012	hsa-miR-93-5p	RUNX3	864	Sequencing	20371350
MIRT028013	hsa-miR-93-5p	NUP107	57122	Sequencing	20371350
MIRT028014	hsa-miR-93-5p	SNAPIN	23557	Sequencing	20371350
MIRT028015	hsa-miR-93-5p	ACTR2	10097	Sequencing	20371350
MIRT028016	hsa-miR-93-5p	SRPK1	6732	Sequencing	20371350
MIRT028017	hsa-miR-93-5p	PBRM1	55193	Sequencing	20371350
MIRT028018	hsa-miR-93-5p	CD46	4179	Sequencing	20371350
MIRT028019	hsa-miR-93-5p	SFXN5	94097	Sequencing	20371350
MIRT028020	hsa-miR-93-5p	USP21	27005	Sequencing	20371350
MIRT028021	hsa-miR-93-5p	ATXN1	6310	Sequencing	20371350
MIRT028022	hsa-miR-93-5p	ZMIZ1	57178	Sequencing	20371350
MIRT028023	hsa-miR-93-5p	RNF34	80196	Sequencing	20371350
MIRT028024	hsa-miR-93-5p	ZC3H12C	85463	Sequencing	20371350
MIRT028025	hsa-miR-93-5p	GRAMD1A	57655	Sequencing	20371350
MIRT028026	hsa-miR-93-5p	EGLN3	112399	Sequencing	20371350
MIRT028027	hsa-miR-93-5p	ZNF180	7733	Sequencing	20371350
MIRT028028	hsa-miR-93-5p	DDX46	9879	Sequencing	20371350
MIRT028029	hsa-miR-93-5p	KDM3B	51780	Sequencing	20371350
MIRT028030	hsa-miR-93-5p	ARIH2	10425	Sequencing	20371350
MIRT028031	hsa-miR-93-5p	RMDN3	55177	Sequencing	20371350
MIRT028032	hsa-miR-93-5p	HOOK1	51361	Sequencing	20371350
MIRT028033	hsa-miR-93-5p	RB1	5925	Sequencing	20371350
MIRT028034	hsa-miR-93-5p	NAA30	122830	Sequencing	20371350
MIRT028035	hsa-miR-93-5p	FIGNL1	63979	Sequencing	20371350
MIRT028036	hsa-miR-93-5p	LYST	1130	Sequencing	20371350
MIRT028037	hsa-miR-93-5p	TNFRSF21	27242	Sequencing	20371350
MIRT028038	hsa-miR-93-5p	PDRG1	81572	Sequencing	20371350
MIRT028039	hsa-miR-93-5p	OTUD4	54726	Sequencing	20371350
MIRT028040	hsa-miR-93-5p	DUSP8	1850	Sequencing	20371350
MIRT028041	hsa-miR-93-5p	STC2	8614	Sequencing	20371350
MIRT028042	hsa-miR-93-5p	UBXN2A	165324	Sequencing	20371350
MIRT028043	hsa-miR-93-5p	ANKFY1	51479	Sequencing	20371350
MIRT028044	hsa-miR-93-5p	TOLLIP	54472	Sequencing	20371350
MIRT028045	hsa-miR-93-5p	PPP6R2	9701	Sequencing	20371350
MIRT028046	hsa-miR-93-5p	MAP7	9053	Sequencing	20371350
MIRT028047	hsa-miR-93-5p	ZBTB21	49854	Sequencing	20371350
MIRT028048	hsa-miR-93-5p	TNKS1BP1	85456	Sequencing	20371350
MIRT028049	hsa-miR-93-5p	CSNK1G1	53944	Sequencing	20371350
MIRT028050	hsa-miR-93-5p	ARID4B	51742	Sequencing	20371350
MIRT028051	hsa-miR-93-5p	FOXJ3	22887	Sequencing	20371350
MIRT028052	hsa-miR-93-5p	VMA21	203547	Sequencing	20371350
MIRT028053	hsa-miR-93-5p	BTG3	10950	Sequencing	20371350
MIRT028054	hsa-miR-93-5p	HARS	3035	Sequencing	20371350
MIRT028055	hsa-miR-93-5p	TAX1BP1	8887	Sequencing	20371350
MIRT028056	hsa-miR-93-5p	NFIB	4781	Sequencing	20371350
MIRT028057	hsa-miR-93-5p	REV3L	5980	Sequencing	20371350
MIRT028058	hsa-miR-93-5p	GPN3	51184	Sequencing	20371350
MIRT028059	hsa-miR-93-5p	MZT1	440145	Sequencing	20371350
MIRT028060	hsa-miR-93-5p	DDX39B	7919	Sequencing	20371350
MIRT028061	hsa-miR-93-5p	RBBP7	5931	Sequencing	20371350
MIRT028062	hsa-miR-93-5p	ARCN1	372	Sequencing	20371350
MIRT028063	hsa-miR-93-5p	C16orf70	80262	Sequencing	20371350
MIRT028064	hsa-miR-93-5p	ZBTB33	10009	Sequencing	20371350
MIRT028065	hsa-miR-93-5p	LAPTM4B	55353	Sequencing	20371350
MIRT028066	hsa-miR-93-5p	MYO1E	4643	Sequencing	20371350
MIRT028067	hsa-miR-93-5p	TYW5	129450	Sequencing	20371350
MIRT028068	hsa-miR-93-5p	LHFPL2	10184	Sequencing	20371350
MIRT028069	hsa-miR-93-5p	ICMT	23463	Sequencing	20371350
MIRT028070	hsa-miR-93-5p	C3orf38	285237	Sequencing	20371350
MIRT028071	hsa-miR-93-5p	MYLIP	29116	Sequencing	20371350
MIRT028072	hsa-miR-93-5p	FAM210A	125228	Sequencing	20371350
MIRT028073	hsa-miR-93-5p	YY1	7528	Sequencing	20371350
MIRT028073	hsa-miR-93-5p	YY1	7528	CLASH	23622248
MIRT028074	hsa-miR-93-5p	SGTB	54557	Sequencing	20371350
MIRT028075	hsa-miR-93-5p	POGK	57645	Sequencing	20371350
MIRT028076	hsa-miR-93-5p	PLEKHA1	59338	Sequencing	20371350
MIRT028077	hsa-miR-93-5p	MIDN	90007	Sequencing	20371350
MIRT028078	hsa-miR-93-5p	DDX5	1655	Sequencing	20371350
MIRT028079	hsa-miR-93-5p	EGR2	1959	Sequencing	20371350
MIRT028080	hsa-miR-93-5p	SUV420H1	51111	Sequencing	20371350
MIRT028081	hsa-miR-93-5p	MAPRE3	22924	Sequencing	20371350
MIRT028082	hsa-miR-93-5p	CREBRF	153222	Sequencing	20371350
MIRT028083	hsa-miR-93-5p	FCHO2	115548	Sequencing	20371350
MIRT028084	hsa-miR-93-5p	PRRG1	5638	Sequencing	20371350
MIRT028085	hsa-miR-93-5p	SAMD12	401474	Sequencing	20371350
MIRT028086	hsa-miR-93-5p	PKD2	5311	Sequencing	20371350
MIRT028087	hsa-miR-93-5p	ARHGAP1	392	Sequencing	20371350
MIRT028088	hsa-miR-93-5p	B2M	567	Sequencing	20371350
MIRT028089	hsa-miR-93-5p	TBC1D20	128637	Sequencing	20371350
MIRT028090	hsa-miR-93-5p	KLHL28	54813	Sequencing	20371350
MIRT028091	hsa-miR-93-5p	FBXL3	26224	Sequencing	20371350
MIRT028092	hsa-miR-93-5p	RHEBL1	121268	Sequencing	20371350
MIRT028093	hsa-miR-93-5p	KMT2D	8085	Sequencing	20371350
MIRT028093	hsa-miR-93-5p	KMT2D	8085	CLASH	23622248
MIRT028094	hsa-miR-93-5p	ASB1	51665	Sequencing	20371350
MIRT028095	hsa-miR-93-5p	WDR1	9948	Sequencing	20371350
MIRT028096	hsa-miR-93-5p	UBE3B	89910	Sequencing	20371350
MIRT028097	hsa-miR-93-5p	FBXL5	26234	Sequencing	20371350
MIRT028098	hsa-miR-93-5p	GNA12	2768	Sequencing	20371350
MIRT028099	hsa-miR-93-5p	ASF1A	25842	Sequencing	20371350
MIRT028100	hsa-miR-93-5p	OSR1	130497	Sequencing	20371350
MIRT028101	hsa-miR-93-5p	SH3PXD2A	9644	Sequencing	20371350
MIRT028102	hsa-miR-93-5p	CNOT4	4850	Sequencing	20371350
MIRT028103	hsa-miR-93-5p	FYCO1	79443	Sequencing	20371350
MIRT028104	hsa-miR-93-5p	DCAF8	50717	Sequencing	20371350
MIRT028105	hsa-miR-93-5p	YOD1	55432	Sequencing	20371350
MIRT028106	hsa-miR-93-5p	RRN3	54700	Sequencing	20371350
MIRT028107	hsa-miR-93-5p	UBR5	51366	Sequencing	20371350
MIRT028108	hsa-miR-93-5p	ANKRD52	283373	Sequencing	20371350
MIRT028109	hsa-miR-93-5p	SAMD8	142891	Sequencing	20371350
MIRT028110	hsa-miR-93-5p	MYO19	80179	Sequencing	20371350
MIRT028111	hsa-miR-93-5p	ADAR	103	Sequencing	20371350
MIRT028112	hsa-miR-93-5p	BTBD10	84280	Sequencing	20371350
MIRT028113	hsa-miR-93-5p	SOWAHC	65124	Sequencing	20371350
MIRT028114	hsa-miR-93-5p	REEP3	221035	Sequencing	20371350
MIRT028115	hsa-miR-93-5p	SEC23A	10484	Sequencing	20371350
MIRT028116	hsa-miR-93-5p	PTPN4	5775	Sequencing	20371350
MIRT028117	hsa-miR-93-5p	MTPAP	55149	Sequencing	20371350
MIRT028118	hsa-miR-93-5p	SPRED1	161742	Sequencing	20371350
MIRT028119	hsa-miR-93-5p	KLF9	687	Sequencing	20371350
MIRT028120	hsa-miR-93-5p	DPP8	54878	Sequencing	20371350
MIRT028121	hsa-miR-93-5p	FRS2	10818	Sequencing	20371350
MIRT028122	hsa-miR-93-5p	STK11	6794	Sequencing	20371350
MIRT028123	hsa-miR-93-5p	GPATCH2	55105	Sequencing	20371350
MIRT028124	hsa-miR-93-5p	NHLRC3	387921	Sequencing	20371350
MIRT028125	hsa-miR-93-5p	ANKRD29	147463	Sequencing	20371350
MIRT028126	hsa-miR-93-5p	STYX	6815	Sequencing	20371350
MIRT028127	hsa-miR-93-5p	PAPOLA	10914	Sequencing	20371350
MIRT028128	hsa-miR-93-5p	ACPL2	92370	Sequencing	20371350
MIRT028129	hsa-miR-93-5p	MLLT6	4302	Sequencing	20371350
MIRT028130	hsa-miR-93-5p	CD164	8763	Sequencing	20371350
MIRT028131	hsa-miR-93-5p	MSANTD4	84437	Sequencing	20371350
MIRT028132	hsa-miR-93-5p	KLF11	8462	Sequencing	20371350
MIRT028133	hsa-miR-93-5p	TAF6	6878	Sequencing	20371350
MIRT028134	hsa-miR-93-5p	SH3GLB1	51100	Sequencing	20371350
MIRT028135	hsa-miR-93-5p	UBE2J1	51465	Sequencing	20371350
MIRT028136	hsa-miR-93-5p	CAV2	858	Sequencing	20371350
MIRT028137	hsa-miR-93-5p	VLDLR	7436	Sequencing	20371350
MIRT028138	hsa-miR-93-5p	WIZ	58525	Sequencing	20371350
MIRT028139	hsa-miR-93-5p	C1orf63	57035	Sequencing	20371350
MIRT028140	hsa-miR-93-5p	PHF10	55274	Sequencing	20371350
MIRT028141	hsa-miR-93-5p	RRAS2	22800	Sequencing	20371350
MIRT028142	hsa-miR-93-5p	ZBTB41	360023	Sequencing	20371350
MIRT028143	hsa-miR-93-5p	SRSF2	6427	Sequencing	20371350
MIRT028144	hsa-miR-93-5p	WDR26	80232	Sequencing	20371350
MIRT028145	hsa-miR-93-5p	CPPED1	55313	Sequencing	20371350
MIRT028146	hsa-miR-93-5p	F3	2152	Sequencing	20371350
MIRT028147	hsa-miR-93-5p	MED12L	116931	Sequencing	20371350
MIRT028148	hsa-miR-93-5p	PDE3B	5140	Sequencing	20371350
MIRT028149	hsa-miR-93-5p	NUAK1	9891	Sequencing	20371350
MIRT028150	hsa-miR-93-5p	DYRK2	8445	Sequencing	20371350
MIRT028150	hsa-miR-93-5p	DYRK2	8445	CLASH	23622248
MIRT028151	hsa-miR-93-5p	TSG101	7251	Sequencing	20371350
MIRT028152	hsa-miR-93-5p	EZH1	2145	Sequencing	20371350
MIRT028153	hsa-miR-93-5p	ZNF143	7702	Sequencing	20371350
MIRT028154	hsa-miR-93-5p	ZNF217	7764	Sequencing	20371350
MIRT028155	hsa-miR-93-5p	ARL1	400	Sequencing	20371350
MIRT028156	hsa-miR-93-5p	FKBP7	51661	Sequencing	20371350
MIRT028157	hsa-miR-93-5p	RNF145	153830	Sequencing	20371350
MIRT028158	hsa-miR-93-5p	CERS2	29956	Sequencing	20371350
MIRT028159	hsa-miR-93-5p	SLC5A3	6526	Sequencing	20371350
MIRT028160	hsa-miR-93-5p	TRIP10	9322	Sequencing	20371350
MIRT028161	hsa-miR-93-5p	AGO1	26523	Sequencing	20371350
MIRT028161	hsa-miR-93-5p	AGO1	26523	CLASH	23622248
MIRT028162	hsa-miR-93-5p	PCID2	55795	Sequencing	20371350
MIRT028163	hsa-miR-93-5p	DCTN4	51164	Sequencing	20371350
MIRT028164	hsa-miR-93-5p	MAN1C1	57134	Sequencing	20371350
MIRT028165	hsa-miR-93-5p	UBR1	197131	Sequencing	20371350
MIRT028166	hsa-miR-93-5p	MED13L	23389	Sequencing	20371350
MIRT028167	hsa-miR-93-5p	PRUNE2	158471	Sequencing	20371350
MIRT028168	hsa-miR-93-5p	CALCOCO2	10241	Sequencing	20371350
MIRT028169	hsa-miR-93-5p	SGMS1	259230	Sequencing	20371350
MIRT028170	hsa-miR-93-5p	DSTYK	25778	Sequencing	20371350
MIRT028171	hsa-miR-93-5p	C18orf32	497661	Sequencing	20371350
MIRT028172	hsa-miR-93-5p	EPHA7	2045	Sequencing	20371350
MIRT028173	hsa-miR-93-5p	PHLPP2	23035	Sequencing	20371350
MIRT028174	hsa-miR-93-5p	IKZF4	64375	Sequencing	20371350
MIRT028175	hsa-miR-93-5p	HEG1	57493	Sequencing	20371350
MIRT028176	hsa-miR-93-5p	FEM1C	56929	Sequencing	20371350
MIRT028177	hsa-miR-93-5p	CDC37L1	55664	Sequencing	20371350
MIRT028178	hsa-miR-93-5p	STAT3	6774	Sequencing	20371350
MIRT028179	hsa-miR-93-5p	ZNF148	7707	Sequencing	20371350
MIRT028180	hsa-miR-93-5p	PGM2L1	283209	Sequencing	20371350
MIRT028181	hsa-miR-93-5p	EFCAB14	9813	Sequencing	20371350
MIRT048739	hsa-miR-93-5p	ZIC2	7546	CLASH	23622248
MIRT048740	hsa-miR-93-5p	POLR2A	5430	CLASH	23622248
MIRT048741	hsa-miR-93-5p	SET	6418	CLASH	23622248
MIRT048742	hsa-miR-93-5p	MTSS1L	92154	CLASH	23622248
MIRT048743	hsa-miR-93-5p	MICALL1	85377	CLASH	23622248
MIRT048744	hsa-miR-93-5p	GRSF1	2926	CLASH	23622248
MIRT048745	hsa-miR-93-5p	RAB8B	51762	CLASH	23622248
MIRT048746	hsa-miR-93-5p	UBE2M	9040	CLASH	23622248
MIRT048747	hsa-miR-93-5p	ZC3H7A	29066	CLASH	23622248
MIRT048748	hsa-miR-93-5p	PGAM1	5223	CLASH	23622248
MIRT048749	hsa-miR-93-5p	BAZ2A	11176	CLASH	23622248
MIRT048750	hsa-miR-93-5p	DZIP3	9666	CLASH	23622248
MIRT048751	hsa-miR-93-5p	KPNA2	3838	CLASH	23622248
MIRT048752	hsa-miR-93-5p	ITPA	3704	CLASH	23622248
MIRT048753	hsa-miR-93-5p	FAM3C	10447	CLASH	23622248
MIRT048754	hsa-miR-93-5p	ELAVL1	1994	CLASH	23622248
MIRT048755	hsa-miR-93-5p	TAF8	129685	CLASH	23622248
MIRT048756	hsa-miR-93-5p	AP2A2	161	CLASH	23622248
MIRT048757	hsa-miR-93-5p	RPL7A	6130	CLASH	23622248
MIRT048758	hsa-miR-93-5p	SAMD4B	55095	CLASH	23622248
MIRT048759	hsa-miR-93-5p	EEF1A1	1915	CLASH	23622248
MIRT048760	hsa-miR-93-5p	ZBTB7A	51341	CLASH	23622248
MIRT048761	hsa-miR-93-5p	GAPDH	2597	CLASH	23622248
MIRT048762	hsa-miR-93-5p	SEC23IP	11196	CLASH	23622248
MIRT048763	hsa-miR-93-5p	ATP5B	506	CLASH	23622248
MIRT048764	hsa-miR-93-5p	RPL9	6133	CLASH	23622248
MIRT048765	hsa-miR-93-5p	HNRNPM	4670	CLASH	23622248
MIRT048766	hsa-miR-93-5p	MOB1A	55233	CLASH	23622248
MIRT048767	hsa-miR-93-5p	STX16	8675	CLASH	23622248
MIRT048768	hsa-miR-93-5p	CDHR1	92211	CLASH	23622248
MIRT048769	hsa-miR-93-5p	C6orf62	81688	CLASH	23622248
MIRT048770	hsa-miR-93-5p	TRAM1	23471	CLASH	23622248
MIRT048771	hsa-miR-93-5p	MFN2	9927	CLASH	23622248
MIRT048772	hsa-miR-93-5p	UBE2L3	7332	CLASH	23622248
MIRT048773	hsa-miR-93-5p	RPL30	6156	CLASH	23622248
MIRT048774	hsa-miR-93-5p	CTC1	80169	CLASH	23622248
MIRT048775	hsa-miR-93-5p	CAP1	10487	CLASH	23622248
MIRT048776	hsa-miR-93-5p	NONO	4841	CLASH	23622248
MIRT048777	hsa-miR-93-5p	DNMT3B	1789	CLASH	23622248
MIRT048778	hsa-miR-93-5p	EZH2	2146	CLASH	23622248
MIRT048779	hsa-miR-93-5p	RBM23	55147	CLASH	23622248
MIRT048780	hsa-miR-93-5p	UBAP2L	9898	CLASH	23622248
MIRT048781	hsa-miR-93-5p	RPL27	6155	CLASH	23622248
MIRT048782	hsa-miR-93-5p	HIST3H2A	92815	CLASH	23622248
MIRT048783	hsa-miR-93-5p	HDDC2	51020	CLASH	23622248
MIRT048784	hsa-miR-93-5p	GRID2IP	392862	CLASH	23622248
MIRT048785	hsa-miR-93-5p	PPM1H	57460	CLASH	23622248
MIRT048786	hsa-miR-93-5p	PRKCI	5584	CLASH	23622248
MIRT048787	hsa-miR-93-5p	NPEPPS	9520	CLASH	23622248
MIRT048788	hsa-miR-93-5p	CBX3	11335	CLASH	23622248
MIRT048789	hsa-miR-93-5p	FAH	2184	CLASH	23622248
MIRT048790	hsa-miR-93-5p	RIF1	55183	CLASH	23622248
MIRT048791	hsa-miR-93-5p	ZSWIM1	90204	CLASH	23622248
MIRT048792	hsa-miR-93-5p	POLE	5426	CLASH	23622248
MIRT048793	hsa-miR-93-5p	LRP3	4037	CLASH	23622248
MIRT048794	hsa-miR-93-5p	CCT8	10694	CLASH	23622248
MIRT048795	hsa-miR-93-5p	KIAA1191	57179	CLASH	23622248
MIRT048796	hsa-miR-93-5p	GPS1	2873	CLASH	23622248
MIRT048797	hsa-miR-93-5p	BAG2	9532	CLASH	23622248
MIRT048798	hsa-miR-93-5p	ARHGAP32	9743	CLASH	23622248
MIRT048799	hsa-miR-93-5p	SLC19A1	6573	CLASH	23622248
MIRT048800	hsa-miR-93-5p	NUBP1	4682	CLASH	23622248
MIRT048801	hsa-miR-93-5p	ARL9	132946	CLASH	23622248
MIRT048802	hsa-miR-93-5p	PSMD11	5717	CLASH	23622248
MIRT048803	hsa-miR-93-5p	UBE2O	63893	CLASH	23622248
MIRT048804	hsa-miR-93-5p	TUT1	64852	CLASH	23622248
MIRT048805	hsa-miR-93-5p	APBB2	323	CLASH	23622248
MIRT048806	hsa-miR-93-5p	BIRC5	332	CLASH	23622248
MIRT048807	hsa-miR-93-5p	H1F0	3005	CLASH	23622248
MIRT048808	hsa-miR-93-5p	PRPF8	10594	CLASH	23622248
MIRT048809	hsa-miR-93-5p	DVL3	1857	CLASH	23622248
MIRT048810	hsa-miR-93-5p	MAP3K13	9175	CLASH	23622248
MIRT048811	hsa-miR-93-5p	RPS6KA5	9252	CLASH	23622248
MIRT048812	hsa-miR-93-5p	TAF4	6874	CLASH	23622248
MIRT048813	hsa-miR-93-5p	HIST1H3B	8358	CLASH	23622248
MIRT048814	hsa-miR-93-5p	TBCC	6903	CLASH	23622248
MIRT048815	hsa-miR-93-5p	FASN	2194	CLASH	23622248
MIRT048816	hsa-miR-93-5p	RFC3	5983	CLASH	23622248
MIRT048817	hsa-miR-93-5p	CCDC88C	440193	CLASH	23622248
MIRT048818	hsa-miR-93-5p	ZNF384	171017	CLASH	23622248
MIRT048819	hsa-miR-93-5p	APLP2	334	CLASH	23622248
MIRT048820	hsa-miR-93-5p	NOB1	28987	CLASH	23622248
MIRT048821	hsa-miR-93-5p	JUN	3725	CLASH	23622248
MIRT048822	hsa-miR-93-5p	PGP	283871	CLASH	23622248
MIRT048823	hsa-miR-93-5p	XBP1	7494	CLASH	23622248
MIRT048824	hsa-miR-93-5p	NBPF15	284565	CLASH	23622248
MIRT048825	hsa-miR-93-5p	VAT1	10493	CLASH	23622248
MIRT048826	hsa-miR-93-5p	PPTC7	160760	CLASH	23622248
MIRT048827	hsa-miR-93-5p	IPO5	3843	CLASH	23622248
MIRT048828	hsa-miR-93-5p	HIST2H4B	554313	CLASH	23622248
MIRT048829	hsa-miR-93-5p	IP6K1	9807	CLASH	23622248
MIRT048830	hsa-miR-93-5p	ARPC2	10109	CLASH	23622248
MIRT048831	hsa-miR-93-5p	KIAA1279	26128	CLASH	23622248
MIRT048832	hsa-miR-93-5p	PIK3R2	5296	CLASH	23622248
MIRT048833	hsa-miR-93-5p	SMG7	9887	CLASH	23622248
MIRT048834	hsa-miR-93-5p	ELAC2	60528	CLASH	23622248
MIRT048835	hsa-miR-93-5p	NUP153	9972	CLASH	23622248
MIRT048836	hsa-miR-93-5p	NUP205	23165	CLASH	23622248
MIRT048837	hsa-miR-93-5p	MYO9B	4650	CLASH	23622248
MIRT048838	hsa-miR-93-5p	MAD2L1	4085	CLASH	23622248
MIRT048839	hsa-miR-93-5p	SND1	27044	CLASH	23622248
MIRT048840	hsa-miR-93-5p	MCM5	4174	CLASH	23622248
MIRT048841	hsa-miR-93-5p	RNF44	22838	CLASH	23622248
MIRT048842	hsa-miR-93-5p	IGF2	3481	CLASH	23622248
MIRT048843	hsa-miR-93-5p	PFAS	5198	CLASH	23622248
MIRT048844	hsa-miR-93-5p	PI4KA	5297	CLASH	23622248
MIRT048845	hsa-miR-93-5p	HIST2H3A	333932	CLASH	23622248
MIRT048846	hsa-miR-93-5p	MAP3K4	4216	CLASH	23622248
MIRT048847	hsa-miR-93-5p	N4BP1	9683	CLASH	23622248
MIRT048848	hsa-miR-93-5p	GARS	2617	CLASH	23622248
MIRT048849	hsa-miR-93-5p	CLN8	2055	CLASH	23622248
MIRT048850	hsa-miR-93-5p	PSMD4	5710	CLASH	23622248
MIRT048851	hsa-miR-93-5p	NUP188	23511	CLASH	23622248
MIRT048852	hsa-miR-93-5p	TRAK1	22906	CLASH	23622248
MIRT048853	hsa-miR-93-5p	NR4A1	3164	CLASH	23622248
MIRT048854	hsa-miR-93-5p	DCTN1	1639	CLASH	23622248
MIRT048855	hsa-miR-93-5p	PAPD7	11044	CLASH	23622248
MIRT048856	hsa-miR-93-5p	TRIM65	201292	CLASH	23622248
MIRT048857	hsa-miR-93-5p	UPF1	5976	CLASH	23622248
MIRT048858	hsa-miR-93-5p	SPATA2	9825	CLASH	23622248
MIRT048859	hsa-miR-93-5p	AP1AR	55435	CLASH	23622248
MIRT048860	hsa-miR-93-5p	NTHL1	4913	CLASH	23622248
MIRT048861	hsa-miR-93-5p	HUWE1	10075	CLASH	23622248
MIRT048862	hsa-miR-93-5p	MARK2	2011	CLASH	23622248
MIRT048863	hsa-miR-93-5p	SLC29A2	3177	CLASH	23622248
MIRT048864	hsa-miR-93-5p	ZBTB3	79842	CLASH	23622248
MIRT048865	hsa-miR-93-5p	FOXRED2	80020	CLASH	23622248
MIRT048866	hsa-miR-93-5p	SEC16A	9919	CLASH	23622248
MIRT048867	hsa-miR-93-5p	XYLT2	64132	CLASH	23622248
MIRT048868	hsa-miR-93-5p	ZCCHC14	23174	CLASH	23622248
MIRT048869	hsa-miR-93-5p	HERPUD1	9709	CLASH	23622248
MIRT048870	hsa-miR-93-5p	UBN1	29855	CLASH	23622248
MIRT048871	hsa-miR-93-5p	UNC45A	55898	CLASH	23622248
MIRT048872	hsa-miR-93-5p	VAMP7	6845	CLASH	23622248
MIRT048873	hsa-miR-93-5p	KIAA1715	80856	CLASH	23622248
MIRT048874	hsa-miR-93-5p	ANAPC5	51433	CLASH	23622248
MIRT048875	hsa-miR-93-5p	NPM1	4869	CLASH	23622248
MIRT048876	hsa-miR-93-5p	SLC9A6	10479	CLASH	23622248
MIRT048877	hsa-miR-93-5p	ZNF706	51123	CLASH	23622248
MIRT048878	hsa-miR-93-5p	PYGL	5836	CLASH	23622248
MIRT048879	hsa-miR-93-5p	ZNFX1	57169	CLASH	23622248
MIRT048880	hsa-miR-93-5p	TLE3	7090	CLASH	23622248
MIRT048881	hsa-miR-93-5p	LOXL1	4016	CLASH	23622248
MIRT048882	hsa-miR-93-5p	MPG	4350	CLASH	23622248
MIRT048883	hsa-miR-93-5p	IBA57	200205	CLASH	23622248
MIRT048884	hsa-miR-93-5p	KLHDC2	23588	CLASH	23622248
MIRT048885	hsa-miR-93-5p	HDGF	3068	CLASH	23622248
MIRT048886	hsa-miR-93-5p	YWHAQ	10971	CLASH	23622248
MIRT048887	hsa-miR-93-5p	SH3BP4	23677	CLASH	23622248
MIRT048888	hsa-miR-93-5p	DAPK3	1613	CLASH	23622248
MIRT048889	hsa-miR-93-5p	CRELD2	79174	CLASH	23622248
MIRT048890	hsa-miR-93-5p	CCDC47	57003	CLASH	23622248
MIRT048891	hsa-miR-93-5p	EIF4G2	1982	CLASH	23622248
MIRT048892	hsa-miR-93-5p	RMND5B	64777	CLASH	23622248
MIRT048893	hsa-miR-93-5p	TELO2	9894	CLASH	23622248
MIRT048894	hsa-miR-93-5p	HK1	3098	CLASH	23622248
MIRT048895	hsa-miR-93-5p	TYSND1	219743	CLASH	23622248
MIRT048896	hsa-miR-93-5p	ERLIN2	11160	CLASH	23622248
MIRT048897	hsa-miR-93-5p	TRPC4AP	26133	CLASH	23622248
MIRT048898	hsa-miR-93-5p	FAM57A	79850	CLASH	23622248
MIRT048899	hsa-miR-93-5p	ICAM4	3386	CLASH	23622248
MIRT048900	hsa-miR-93-5p	ATP6	4508	CLASH	23622248
MIRT048901	hsa-miR-93-5p	RNF220	55182	CLASH	23622248
MIRT048902	hsa-miR-93-5p	SMG6	23293	CLASH	23622248
MIRT048903	hsa-miR-93-5p	KLB	152831	CLASH	23622248
MIRT048904	hsa-miR-93-5p	HPS1	3257	CLASH	23622248
MIRT048905	hsa-miR-93-5p	MED21	9412	CLASH	23622248
MIRT048906	hsa-miR-93-5p	NBEAL2	23218	CLASH	23622248
MIRT048907	hsa-miR-93-5p	ZNF76	7629	CLASH	23622248
MIRT048908	hsa-miR-93-5p	UQCRC1	7384	CLASH	23622248
MIRT048909	hsa-miR-93-5p	GLI3	2737	CLASH	23622248
MIRT048910	hsa-miR-93-5p	CDC16	8881	CLASH	23622248
MIRT048911	hsa-miR-93-5p	EAPP	55837	CLASH	23622248
MIRT048912	hsa-miR-93-5p	PPAN	56342	CLASH	23622248
MIRT048913	hsa-miR-93-5p	WAC	51322	CLASH	23622248
MIRT048914	hsa-miR-93-5p	TRIM8	81603	CLASH	23622248
MIRT006370	hsa-miR-142-3p	RAC1	5879	GFP reporter assay	21482222
MIRT006654	hsa-miR-142-3p	ARNTL	406	Luciferase reporter assay//qRT-PCR	21799909
MIRT006654	hsa-miR-142-3p	ARNTL	406	Luciferase reporter assay	22958478
MIRT006654	hsa-miR-142-3p	ARNTL	406	Microarray	17612493
MIRT021541	hsa-miR-142-3p	TNIP3	79931	Microarray	17612493
MIRT021542	hsa-miR-142-3p	VSIG1	340547	Microarray	17612493
MIRT021543	hsa-miR-142-3p	PSMB5	5693	Microarray	17612493
MIRT021544	hsa-miR-142-3p	HOXA13	3209	Microarray	17612493
MIRT021545	hsa-miR-142-3p	NAP1L2	4674	Microarray	17612493
MIRT021546	hsa-miR-142-3p	CLOCK	9575	Microarray	17612493
MIRT021547	hsa-miR-142-3p	ARHGAP12	94134	Microarray	17612493
MIRT021548	hsa-miR-142-3p	IRF2BP1	26145	Microarray	17612493
MIRT021549	hsa-miR-142-3p	KCND3	3752	Microarray	17612493
MIRT021550	hsa-miR-142-3p	MESP2	145873	Microarray	17612493
MIRT021551	hsa-miR-142-3p	CRH	1392	Microarray	17612493
MIRT021552	hsa-miR-142-3p	PITPNC1	26207	Microarray	17612493
MIRT021553	hsa-miR-142-3p	SLC37A3	84255	Microarray	17612493
MIRT021554	hsa-miR-142-3p	PPP2R2C	5522	Microarray	17612493
MIRT021555	hsa-miR-142-3p	ARL14EP	120534	Microarray	17612493
MIRT021556	hsa-miR-142-3p	CDCA4	55038	Microarray	17612493
MIRT021557	hsa-miR-142-3p	SH2D1A	4068	Microarray	17612493
MIRT021558	hsa-miR-142-3p	MROH7	374977	Microarray	17612493
MIRT021559	hsa-miR-142-3p	ETNK2	55224	Microarray	17612493
MIRT021560	hsa-miR-142-3p	PCDHB14	56122	Microarray	17612493
MIRT021561	hsa-miR-142-3p	C2	717	Microarray	17612493
MIRT021562	hsa-miR-142-3p	FAM209A	200232	Microarray	17612493
MIRT021563	hsa-miR-142-3p	PCDHGA2	56113	Microarray	17612493
MIRT021564	hsa-miR-142-3p	KRTAP4-5	85289	Microarray	17612493
MIRT021565	hsa-miR-142-3p	C4BPB	725	Microarray	17612493
MIRT021566	hsa-miR-142-3p	ZNF608	57507	Microarray	17612493
MIRT021567	hsa-miR-142-3p	GPC4	2239	Microarray	17612493
MIRT021568	hsa-miR-142-3p	GPD1L	23171	Microarray	17612493
MIRT021569	hsa-miR-142-3p	EVI2B	2124	Microarray	17612493
MIRT021570	hsa-miR-142-3p	ZNF236	7776	Microarray	17612493
MIRT021571	hsa-miR-142-3p	NEFH	4744	Microarray	17612493
MIRT021572	hsa-miR-142-3p	HSFY2	159119	Microarray	17612493
MIRT021573	hsa-miR-142-3p	ZNF701	55762	Microarray	17612493
MIRT021574	hsa-miR-142-3p	UGT2B17	7367	Microarray	17612493
MIRT021575	hsa-miR-142-3p	INSIG2	51141	Microarray	17612493
MIRT021576	hsa-miR-142-3p	TAS2R7	50837	Microarray	17612493
MIRT021577	hsa-miR-142-3p	RGS5	8490	Microarray	17612493
MIRT021578	hsa-miR-142-3p	TPSG1	25823	Microarray	17612493
MIRT021579	hsa-miR-142-3p	ARL6IP6	151188	Microarray	17612493
MIRT021580	hsa-miR-142-3p	PCDHGA10	56106	Microarray	17612493
MIRT021581	hsa-miR-142-3p	SIGLEC10	89790	Microarray	17612493
MIRT021582	hsa-miR-142-3p	MRGPRX1	259249	Microarray	17612493
MIRT021583	hsa-miR-142-3p	AGBL2	79841	Microarray	17612493
MIRT021584	hsa-miR-142-3p	PSMD12	5718	Microarray	17612493
MIRT021585	hsa-miR-142-3p	BMP8A	353500	Microarray	17612493
MIRT021586	hsa-miR-142-3p	C11orf16	56673	Microarray	17612493
MIRT021587	hsa-miR-142-3p	INCENP	3619	Microarray	17612493
MIRT021588	hsa-miR-142-3p	ALAD	210	Microarray	17612493
MIRT021589	hsa-miR-142-3p	TRIM36	55521	Microarray	17612493
MIRT021590	hsa-miR-142-3p	AGTR2	186	Microarray	17612493
MIRT021591	hsa-miR-142-3p	TUBAL3	79861	Microarray	17612493
MIRT021592	hsa-miR-142-3p	RNF170	81790	Microarray	17612493
MIRT021593	hsa-miR-142-3p	NCKAP1	10787	Microarray	17612493
MIRT021594	hsa-miR-142-3p	FAM65A	79567	Microarray	17612493
MIRT021595	hsa-miR-142-3p	C7orf31	136895	Microarray	17612493
MIRT021596	hsa-miR-142-3p	CLUAP1	23059	Microarray	17612493
MIRT021597	hsa-miR-142-3p	ENAH	55740	Microarray	17612493
MIRT021598	hsa-miR-142-3p	TMEM136	219902	Microarray	17612493
MIRT021599	hsa-miR-142-3p	CLEC4D	338339	Microarray	17612493
MIRT021600	hsa-miR-142-3p	KCTD12	115207	Microarray	17612493
MIRT021601	hsa-miR-142-3p	ABCC9	10060	Microarray	17612493
MIRT021602	hsa-miR-142-3p	CDC6	990	Microarray	17612493
MIRT021603	hsa-miR-142-3p	MCFD2	90411	Microarray	17612493
MIRT021604	hsa-miR-142-3p	DOCK10	55619	Microarray	17612493
MIRT021605	hsa-miR-142-3p	DCTN4	51164	Microarray	17612493
MIRT021606	hsa-miR-142-3p	SECISBP2	79048	Microarray	17612493
MIRT021607	hsa-miR-142-3p	KIAA1191	57179	Microarray	17612493
MIRT021608	hsa-miR-142-3p	BRMS1L	84312	Microarray	17612493
MIRT021609	hsa-miR-142-3p	SYT4	6860	Microarray	17612493
MIRT021610	hsa-miR-142-3p	ARF4	378	Microarray	17612493
MIRT021611	hsa-miR-142-3p	FAM98A	25940	Microarray	17612493
MIRT021612	hsa-miR-142-3p	RRM2B	50484	Microarray	17612493
MIRT021613	hsa-miR-142-3p	UBE2W	55284	Microarray	17612493
MIRT021614	hsa-miR-142-3p	ARL10	285598	Microarray	17612493
MIRT021615	hsa-miR-142-3p	PCMTD2	55251	Microarray	17612493
MIRT021616	hsa-miR-142-3p	CALCOCO2	10241	Microarray	17612493
MIRT021617	hsa-miR-142-3p	MORF4L1	10933	Microarray	17612493
MIRT021618	hsa-miR-142-3p	TSPAN6	7105	Microarray	17612493
MIRT021619	hsa-miR-142-3p	GOLGA5	9950	Microarray	17612493
MIRT021620	hsa-miR-142-3p	YES1	7525	Microarray	17612493
MIRT021621	hsa-miR-142-3p	ARL15	54622	Microarray	17612493
MIRT021622	hsa-miR-142-3p	FAM177A1	283635	Microarray	17612493
MIRT021623	hsa-miR-142-3p	CA5B	11238	Microarray	17612493
MIRT021624	hsa-miR-142-3p	NSFL1C	55968	Microarray	17612493
MIRT021625	hsa-miR-142-3p	MAN1A2	10905	Microarray	17612493
MIRT021626	hsa-miR-142-3p	SKP2	6502	Microarray	17612493
MIRT021627	hsa-miR-142-3p	FBXO3	26273	Microarray	17612493
MIRT021628	hsa-miR-142-3p	EDEM3	80267	Microarray	17612493
MIRT021629	hsa-miR-142-3p	DNAJB4	11080	Microarray	17612493
MIRT021630	hsa-miR-142-3p	CNIH4	29097	Microarray	17612493
MIRT021631	hsa-miR-142-3p	CCNJ	54619	Microarray	17612493
MIRT021632	hsa-miR-142-3p	RPE	6120	Microarray	17612493
MIRT021633	hsa-miR-142-3p	CLIC4	25932	Microarray	17612493
MIRT021634	hsa-miR-142-3p	TGFBR1	7046	Microarray	17612493
MIRT021635	hsa-miR-142-3p	ZCCHC14	23174	Microarray	17612493
MIRT021636	hsa-miR-142-3p	C5orf24	134553	Microarray	17612493
MIRT021637	hsa-miR-142-3p	MORF4L2	9643	Microarray	17612493
MIRT021638	hsa-miR-142-3p	SLC35F5	80255	Microarray	17612493
MIRT021639	hsa-miR-142-3p	TAOK1	57551	Microarray	17612493
MIRT021640	hsa-miR-142-3p	GNAQ	2776	Microarray	17612493
MIRT021641	hsa-miR-142-3p	ITGAV	3685	Microarray	17612493
MIRT021642	hsa-miR-142-3p	ATP2A2	488	Microarray	17612493
MIRT021643	hsa-miR-142-3p	BOD1	91272	Microarray	17612493
MIRT021644	hsa-miR-142-3p	C9orf72	203228	Microarray	17612493
MIRT021645	hsa-miR-142-3p	PROM1	8842	Reporter assay	21394831
MIRT006386	hsa-miR-29c-3p	IGFBP1	3484	Luciferase reporter assay	21436257
MIRT006384	hsa-miR-29c-3p	TFAP2C	7022	Luciferase reporter assay	21436257
MIRT006383	hsa-miR-29c-3p	COL21A1	81578	Luciferase reporter assay	21436257
MIRT000927	hsa-miR-29c-3p	COL3A1	1281	Luciferase reporter assay//Reporter assay;Other	18390668
MIRT000928	hsa-miR-29c-3p	COL1A1	1277	Luciferase reporter assay//Reporter assay;Other	18390668
MIRT006489	hsa-miR-29c-3p	CDC42	998	Luciferase reporter assay//Western blot	19079265
MIRT001921	hsa-miR-29c-3p	TDG	6996	Luciferase reporter assay//Reporter assay;Other	18390668
MIRT001922	hsa-miR-29c-3p	SPARC	6678	Luciferase reporter assay//Reporter assay;Other	18390668
MIRT001923	hsa-miR-29c-3p	LAMC1	3915	Luciferase reporter assay//Reporter assay;Other	18390668
MIRT001925	hsa-miR-29c-3p	COL15A1	1306	Luciferase reporter assay//qRT-PCR//Reporter assay;Other	18390668
MIRT001926	hsa-miR-29c-3p	COL4A2	1284	Luciferase reporter assay//Reporter assay;Other	18390668
MIRT001927	hsa-miR-29c-3p	COL4A1	1282	Luciferase reporter assay//Reporter assay;Other	18390668
MIRT001927	hsa-miR-29c-3p	COL4A1	1282	Sequencing	20371350
MIRT001928	hsa-miR-29c-3p	COL1A2	1278	Luciferase reporter assay//Reporter assay;Other	18390668
MIRT001929	hsa-miR-29c-3p	GAPDH	2597	Luciferase reporter assay	18390668
MIRT006487	hsa-miR-29c-3p	PPP1R13B	23368	Luciferase reporter assay//Western blot	19079265
MIRT003025	hsa-miR-29c-3p	DNMT3B	1789	Luciferase reporter assay//Western blot//qRT-PCR//Reporter assay;Other	17890317
MIRT003028	hsa-miR-29c-3p	DNMT3A	1788	Luciferase reporter assay//Western blot//qRT-PCR//Reporter assay;Other	17890317
MIRT003028	hsa-miR-29c-3p	DNMT3A	1788	Immunohistochemistry//Microarray//Western blot	20643754
MIRT003028	hsa-miR-29c-3p	DNMT3A	1788	Luciferase reporter assay//Western blot	23516428
MIRT003200	hsa-miR-29c-3p	CDK6	1021	Luciferase reporter assay//qRT-PCR//Western blot//Reporter assay;Western blot;qRT-PCR;Other	20086245
MIRT003288	hsa-miR-29c-3p	MCL1	4170	Luciferase reporter assay//qRT-PCR//Western blot	20041405
MIRT003288	hsa-miR-29c-3p	MCL1	4170	Immunohistochemistry//Microarray//Western blot	20643754
MIRT003288	hsa-miR-29c-3p	MCL1	4170	Sequencing	20371350
MIRT003289	hsa-miR-29c-3p	BCL2	596	Luciferase reporter assay//qRT-PCR//Western blot	20041405
MIRT003829	hsa-miR-29c-3p	FBN1	2200	Luciferase reporter assay//qRT-PCR	18390668
MIRT003994	hsa-miR-29c-3p	SRSF10	10772	Luciferase reporter assay//Reporter assay	18390668
MIRT005384	hsa-miR-29c-3p	MMP15	4324	Luciferase reporter assay//qRT-PCR	21305051
MIRT005386	hsa-miR-29c-3p	MMP24	10893	Luciferase reporter assay//qRT-PCR	21305051
MIRT005525	hsa-miR-29c-3p	FGG	2266	Luciferase reporter assay	20570858
MIRT005526	hsa-miR-29c-3p	FGB	2244	Luciferase reporter assay	20570858
MIRT005527	hsa-miR-29c-3p	FGA	2243	Luciferase reporter assay	20570858
MIRT006385	hsa-miR-29c-3p	WNT4	54361	Luciferase reporter assay	21436257
MIRT006382	hsa-miR-29c-3p	COL7A1	1294	Luciferase reporter assay	21436257
MIRT020358	hsa-miR-29c-3p	MKL2	57496	Sequencing	20371350
MIRT020359	hsa-miR-29c-3p	C12orf76	400073	Sequencing	20371350
MIRT020360	hsa-miR-29c-3p	NUMB	8650	Sequencing	20371350
MIRT020361	hsa-miR-29c-3p	ZNF45	7596	Sequencing	20371350
MIRT020362	hsa-miR-29c-3p	SH3GLB1	51100	Sequencing	20371350
MIRT020363	hsa-miR-29c-3p	IRF2BP2	359948	Sequencing	20371350
MIRT020364	hsa-miR-29c-3p	WSB2	55884	Sequencing	20371350
MIRT020365	hsa-miR-29c-3p	PURG	29942	Sequencing	20371350
MIRT020366	hsa-miR-29c-3p	CDV3	55573	Sequencing	20371350
MIRT020367	hsa-miR-29c-3p	JUN	3725	Sequencing	20371350
MIRT020368	hsa-miR-29c-3p	TIPRL	261726	Sequencing	20371350
MIRT020369	hsa-miR-29c-3p	OIP5	11339	Sequencing	20371350
MIRT020370	hsa-miR-29c-3p	SCAF11	9169	Sequencing	20371350
MIRT020371	hsa-miR-29c-3p	GNB4	59345	Sequencing	20371350
MIRT020372	hsa-miR-29c-3p	R3HDM4	91300	Sequencing	20371350
MIRT020373	hsa-miR-29c-3p	ADO	84890	Sequencing	20371350
MIRT020374	hsa-miR-29c-3p	FAM102B	284611	Sequencing	20371350
MIRT020375	hsa-miR-29c-3p	KCTD15	79047	Sequencing	20371350
MIRT020376	hsa-miR-29c-3p	U2SURP	23350	Sequencing	20371350
MIRT020377	hsa-miR-29c-3p	KLHL28	54813	Sequencing	20371350
MIRT020378	hsa-miR-29c-3p	BFAR	51283	Sequencing	20371350
MIRT020379	hsa-miR-29c-3p	CDC42SE1	56882	Sequencing	20371350
MIRT020380	hsa-miR-29c-3p	PPP1R14C	81706	Sequencing	20371350
MIRT020381	hsa-miR-29c-3p	HMGCR	3156	Sequencing	20371350
MIRT020382	hsa-miR-29c-3p	SOWAHC	65124	Sequencing	20371350
MIRT020383	hsa-miR-29c-3p	TXNDC16	57544	Sequencing	20371350
MIRT020384	hsa-miR-29c-3p	ELMSAN1	91748	Sequencing	20371350
MIRT020385	hsa-miR-29c-3p	IRGQ	126298	Sequencing	20371350
MIRT020386	hsa-miR-29c-3p	PDHX	8050	Sequencing	20371350
MIRT020387	hsa-miR-29c-3p	CEP68	23177	Sequencing	20371350
MIRT020388	hsa-miR-29c-3p	NKIRAS2	28511	Sequencing	20371350
MIRT020389	hsa-miR-29c-3p	VEGFA	7422	Sequencing	20371350
MIRT020390	hsa-miR-29c-3p	ZBTB10	65986	Sequencing	20371350
MIRT020391	hsa-miR-29c-3p	AKT3	10000	Sequencing	20371350
MIRT020392	hsa-miR-29c-3p	SPIN4	139886	Sequencing	20371350
MIRT020393	hsa-miR-29c-3p	KIAA0895	23366	Sequencing	20371350
MIRT020394	hsa-miR-29c-3p	CDC23	8697	Sequencing	20371350
MIRT020395	hsa-miR-29c-3p	DDX21	9188	Sequencing	20371350
MIRT020396	hsa-miR-29c-3p	BCL11A	53335	Sequencing	20371350
MIRT020397	hsa-miR-29c-3p	CCNT2	905	Sequencing	20371350
MIRT020398	hsa-miR-29c-3p	DICER1	23405	Sequencing	20371350
MIRT020399	hsa-miR-29c-3p	FREM2	341640	Sequencing	20371350
MIRT020400	hsa-miR-29c-3p	TMTC3	160418	Sequencing	20371350
MIRT020401	hsa-miR-29c-3p	AMER1	139285	Sequencing	20371350
MIRT020402	hsa-miR-29c-3p	KIAA1549	57670	Sequencing	20371350
MIRT020403	hsa-miR-29c-3p	DCAF12	25853	Sequencing	20371350
MIRT020404	hsa-miR-29c-3p	ANKRD13C	81573	Sequencing	20371350
MIRT020405	hsa-miR-29c-3p	HDGF	3068	Sequencing	20371350
MIRT020406	hsa-miR-29c-3p	MORF4L1	10933	Sequencing	20371350
MIRT020407	hsa-miR-29c-3p	PLAG1	5324	Sequencing	20371350
MIRT020408	hsa-miR-29c-3p	RAB30	27314	Sequencing	20371350
MIRT020409	hsa-miR-29c-3p	SUV420H2	84787	Sequencing	20371350
MIRT020410	hsa-miR-29c-3p	FAM105B	90268	Sequencing	20371350
MIRT020411	hsa-miR-29c-3p	PRKAB2	5565	Sequencing	20371350
MIRT020412	hsa-miR-29c-3p	KDM5B	10765	Sequencing	20371350
MIRT020413	hsa-miR-29c-3p	BACH2	60468	Sequencing	20371350
MIRT020414	hsa-miR-29c-3p	RNF19A	25897	Sequencing	20371350
MIRT020415	hsa-miR-29c-3p	MYCN	4613	Reporter assay	21654684
MIRT020416	hsa-miR-29c-3p	BACE1	23621	Reporter assay;Western blot;qRT-PCR	21565331
MIRT044232	hsa-miR-29c-3p	MMS19	64210	CLASH	23622248
MIRT044233	hsa-miR-29c-3p	C15orf52	388115	CLASH	23622248
MIRT044234	hsa-miR-29c-3p	MTHFD2	10797	CLASH	23622248
MIRT044235	hsa-miR-29c-3p	CTC1	80169	CLASH	23622248
MIRT044236	hsa-miR-29c-3p	XK	7504	CLASH	23622248
MIRT044237	hsa-miR-29c-3p	TIMM44	10469	CLASH	23622248
MIRT044238	hsa-miR-29c-3p	PSMA2	5683	CLASH	23622248
MIRT044239	hsa-miR-29c-3p	CHIC2	26511	CLASH	23622248
MIRT044240	hsa-miR-29c-3p	HUWE1	10075	CLASH	23622248
MIRT044241	hsa-miR-29c-3p	STK19	8859	CLASH	23622248
MIRT044242	hsa-miR-29c-3p	PPT1	5538	CLASH	23622248
MIRT044243	hsa-miR-29c-3p	BCKDHA	593	CLASH	23622248
MIRT044244	hsa-miR-29c-3p	PPM1D	8493	CLASH	23622248
MIRT044245	hsa-miR-29c-3p	FAM126B	285172	CLASH	23622248
MIRT000109	hsa-miR-26a-5p	HMGA2	8091	Luciferase reporter assay	17563749
MIRT000110	hsa-miR-26a-5p	HMGA1	3159	Luciferase reporter assay	17563749
MIRT000110	hsa-miR-26a-5p	HMGA1	3159	Luciferase reporter assay//Western blot	22245693
MIRT000111	hsa-miR-26a-5p	CCNE2	9134	Luciferase reporter assay//Western blot	19524505
MIRT000112	hsa-miR-26a-5p	CCND2	894	Luciferase reporter assay//Western blot	19524505
MIRT006389	hsa-miR-26a-5p	ESR1	2099	Luciferase reporter assay	21610700
MIRT006306	hsa-miR-26a-5p	CDK6	1021	Luciferase reporter assay//Western blot	22210897
MIRT001021	hsa-miR-26a-5p	CDK8	1024	Western blot	18713946
MIRT001022	hsa-miR-26a-5p	CDC6	990	Western blot	18713946
MIRT001039	hsa-miR-26a-5p	LIF	3976	ELISA	19011087
MIRT001095	hsa-miR-26a-5p	PTEN	5728	Western blot//Luciferase reporter assay	19487573
MIRT001095	hsa-miR-26a-5p	PTEN	5728	Luciferase reporter assay//Western blot	20216554
MIRT001095	hsa-miR-26a-5p	PTEN	5728	GFP reporter assay//Luciferase reporter assay//Western blot	20080666
MIRT001771	hsa-miR-26a-5p	EZH2	2146	Luciferase reporter assay//Western blot	18713946
MIRT001771	hsa-miR-26a-5p	EZH2	2146	Luciferase reporter assay//qRT-PCR//Western blot	20478051
MIRT001771	hsa-miR-26a-5p	EZH2	2146	Immunohistochemistry//qRT-PCR//Western blot	21199804
MIRT001771	hsa-miR-26a-5p	EZH2	2146	Immunohistochemistry//Luciferase reporter assay//qRT-PCR//Western blot	20952513
MIRT001771	hsa-miR-26a-5p	EZH2	2146	Reporter assay	18281287
MIRT001772	hsa-miR-26a-5p	PLAG1	5324	Luciferase reporter assay//Microarray//Reporter assay;Other	16461460
MIRT002315	hsa-miR-26a-5p	SERBP1	26135	Immunoprecipitaion//Luciferase reporter assay//Western blot	17637574
MIRT002340	hsa-miR-26a-5p	SMAD1	4086	Western blot	20857419
MIRT002340	hsa-miR-26a-5p	SMAD1	4086	RNase mapping analysis//Western blot//Reporter assay	17922609
MIRT002340	hsa-miR-26a-5p	SMAD1	4086	Luciferase reporter assay	14697198
MIRT002340	hsa-miR-26a-5p	SMAD1	4086	Luciferase reporter assay//Western blot//Reporter assay	18197755
MIRT002340	hsa-miR-26a-5p	SMAD1	4086	Luciferase reporter assay	23028144
MIRT003213	hsa-miR-26a-5p	RB1	5925	GFP reporter assay//Luciferase reporter assay//Western blot	20080666
MIRT003213	hsa-miR-26a-5p	RB1	5925	Luciferase reporter assay//Microarray//qRT-PCR//Western blot	23108995
MIRT003212	hsa-miR-26a-5p	MAP3K2	10746	GFP reporter assay//Luciferase reporter assay//Western blot	20080666
MIRT006309	hsa-miR-26a-5p	CCNE1	898	Luciferase reporter assay//Western blot	22210897
MIRT003803	hsa-miR-26a-5p	SMAD4	4089	Western blot	20857419
MIRT003803	hsa-miR-26a-5p	SMAD4	4089	Luciferase reporter assay	23028144
MIRT003968	hsa-miR-26a-5p	MYC	4609	Western blot	19524505
MIRT004338	hsa-miR-26a-5p	CTGF	1490	Western blot	18713946
MIRT004339	hsa-miR-26a-5p	STRADB	55437	Western blot	18713946
MIRT004615	hsa-miR-26a-5p	IFNB1	3456	ELISA//Luciferase reporter assay//qRT-PCR	20130213
MIRT004676	hsa-miR-26a-5p	GSK3B	2932	Luciferase reporter assay//Microarray//qRT-PCR//Western blot	20525681
MIRT005587	hsa-miR-26a-5p	CPEB2	132864	Luciferase reporter assay//Northern blot//qRT-PCR	20660482
MIRT005588	hsa-miR-26a-5p	CPEB3	22849	Luciferase reporter assay//Northern blot//qRT-PCR	20660482
MIRT005588	hsa-miR-26a-5p	CPEB3	22849	CLASH	23622248
MIRT005589	hsa-miR-26a-5p	CPEB4	80315	Luciferase reporter assay//Northern blot//qRT-PCR	20660482
MIRT005751	hsa-miR-26a-5p	GDAP1	54332	Immunofluorescence//In situ hybridization//Luciferase reporter assay//Northern blot//qRT-PCR//Western blot	20827281
MIRT005920	hsa-miR-26a-5p	MTDH	92140	Immunohistochemistry//Luciferase reporter assay//qRT-PCR//Western blot	20952513
MIRT006711	hsa-miR-26a-5p	ABCA1	19	Immunoblot//Luciferase reporter assay//qRT-PCR	22673513
MIRT006712	hsa-miR-26a-5p	ARL4C	10123	Immunoblot//Luciferase reporter assay//qRT-PCR	22673513
MIRT007177	hsa-miR-26a-5p	E2F7	144455	ChIP-seq//Immunoblot//Immunofluorescence//	23096114
MIRT007347	hsa-miR-26a-5p	NOS2	4843	qRT-PCR//Western blot	23338972
MIRT007374	hsa-miR-26a-5p	IL6	3569	Luciferase reporter assay	23389848
MIRT050053	hsa-miR-26a-5p	HIST1H4E	8367	CLASH	23622248
MIRT050054	hsa-miR-26a-5p	ZNF814	730051	CLASH	23622248
MIRT050055	hsa-miR-26a-5p	ZNF233	353355	CLASH	23622248
MIRT050056	hsa-miR-26a-5p	ABCB7	22	CLASH	23622248
MIRT050057	hsa-miR-26a-5p	SCRN1	9805	CLASH	23622248
MIRT050058	hsa-miR-26a-5p	NABP1	64859	CLASH	23622248
MIRT050059	hsa-miR-26a-5p	FAM20B	9917	CLASH	23622248
MIRT050060	hsa-miR-26a-5p	ARCN1	372	CLASH	23622248
MIRT050061	hsa-miR-26a-5p	ANO3	63982	CLASH	23622248
MIRT050062	hsa-miR-26a-5p	TFAM	7019	CLASH	23622248
MIRT050063	hsa-miR-26a-5p	FER	2241	CLASH	23622248
MIRT050064	hsa-miR-26a-5p	HIAT1	64645	CLASH	23622248
MIRT050065	hsa-miR-26a-5p	PPP1CC	5501	CLASH	23622248
MIRT050066	hsa-miR-26a-5p	SLC35B4	84912	CLASH	23622248
MIRT050067	hsa-miR-26a-5p	RASA1	5921	CLASH	23622248
MIRT050068	hsa-miR-26a-5p	COX1	4512	CLASH	23622248
MIRT050069	hsa-miR-26a-5p	MSL3	10943	CLASH	23622248
MIRT050070	hsa-miR-26a-5p	GGA2	23062	CLASH	23622248
MIRT050071	hsa-miR-26a-5p	GIT2	9815	CLASH	23622248
MIRT050072	hsa-miR-26a-5p	DNMT1	1786	CLASH	23622248
MIRT050073	hsa-miR-26a-5p	MFHAS1	9258	CLASH	23622248
MIRT050074	hsa-miR-26a-5p	UBA2	10054	CLASH	23622248
MIRT050075	hsa-miR-26a-5p	DCAF7	10238	CLASH	23622248
MIRT050076	hsa-miR-26a-5p	MTRF1	9617	CLASH	23622248
MIRT050077	hsa-miR-26a-5p	WBSCR16	81554	CLASH	23622248
MIRT050078	hsa-miR-26a-5p	NUAK1	9891	CLASH	23622248
MIRT050079	hsa-miR-26a-5p	TUT1	64852	CLASH	23622248
MIRT050080	hsa-miR-26a-5p	PNMA2	10687	CLASH	23622248
MIRT050081	hsa-miR-26a-5p	ACTL8	81569	CLASH	23622248
MIRT050082	hsa-miR-26a-5p	HSPA8	3312	CLASH	23622248
MIRT050083	hsa-miR-26a-5p	DHX15	1665	CLASH	23622248
MIRT050084	hsa-miR-26a-5p	TCP1	6950	CLASH	23622248
MIRT050085	hsa-miR-26a-5p	SLC25A5	292	CLASH	23622248
MIRT050086	hsa-miR-26a-5p	LSM14A	26065	CLASH	23622248
MIRT050087	hsa-miR-26a-5p	CAMKV	79012	CLASH	23622248
MIRT050088	hsa-miR-26a-5p	ALG10B	144245	CLASH	23622248
MIRT050089	hsa-miR-26a-5p	TYW1	55253	CLASH	23622248
MIRT050090	hsa-miR-26a-5p	RPL13A	23521	CLASH	23622248
MIRT050091	hsa-miR-26a-5p	AGO1	26523	CLASH	23622248
MIRT050092	hsa-miR-26a-5p	TXLNG	55787	CLASH	23622248
MIRT050093	hsa-miR-26a-5p	RAB18	22931	CLASH	23622248
MIRT050094	hsa-miR-26a-5p	RPS27A	6233	CLASH	23622248
MIRT050095	hsa-miR-26a-5p	RPS26	6231	CLASH	23622248
MIRT050096	hsa-miR-26a-5p	PIKFYVE	200576	CLASH	23622248
MIRT050097	hsa-miR-26a-5p	TP53INP1	94241	CLASH	23622248
MIRT050098	hsa-miR-26a-5p	ZNF703	80139	CLASH	23622248
MIRT050099	hsa-miR-26a-5p	MTRF1L	54516	CLASH	23622248
MIRT050100	hsa-miR-26a-5p	ZNF506	440515	CLASH	23622248
MIRT050101	hsa-miR-26a-5p	KCTD5	54442	CLASH	23622248
MIRT050102	hsa-miR-26a-5p	CTC1	80169	CLASH	23622248
MIRT050103	hsa-miR-26a-5p	TKT	7086	CLASH	23622248
MIRT050104	hsa-miR-26a-5p	LYST	1130	CLASH	23622248
MIRT050105	hsa-miR-26a-5p	FAM134A	79137	CLASH	23622248
MIRT050106	hsa-miR-26a-5p	NKX2-5	1482	CLASH	23622248
MIRT050107	hsa-miR-26a-5p	AURKAIP1	54998	CLASH	23622248
MIRT050108	hsa-miR-26a-5p	ATP1A1	476	CLASH	23622248
MIRT050109	hsa-miR-26a-5p	COASY	80347	CLASH	23622248
MIRT050110	hsa-miR-26a-5p	CTR9	9646	CLASH	23622248
MIRT050111	hsa-miR-26a-5p	COX3	4514	CLASH	23622248
MIRT050112	hsa-miR-26a-5p	ELOVL6	79071	CLASH	23622248
MIRT050113	hsa-miR-26a-5p	PIGT	51604	CLASH	23622248
MIRT050114	hsa-miR-26a-5p	TMCC3	57458	CLASH	23622248
MIRT050115	hsa-miR-26a-5p	ARHGEF1	9138	CLASH	23622248
MIRT050116	hsa-miR-26a-5p	SHC2	25759	CLASH	23622248
MIRT050117	hsa-miR-26a-5p	PSMA3	5684	CLASH	23622248
MIRT050118	hsa-miR-26a-5p	PTTG1	9232	CLASH	23622248
MIRT050119	hsa-miR-26a-5p	RPS24	6229	CLASH	23622248
MIRT050120	hsa-miR-26a-5p	SPTBN1	6711	CLASH	23622248
MIRT050121	hsa-miR-26a-5p	UBTF	7343	CLASH	23622248
MIRT050122	hsa-miR-26a-5p	BTBD3	22903	CLASH	23622248
MIRT050123	hsa-miR-26a-5p	AHR	196	CLASH	23622248
MIRT050124	hsa-miR-26a-5p	EEF1B2	1933	CLASH	23622248
MIRT050125	hsa-miR-26a-5p	MRPL51	51258	CLASH	23622248
MIRT050126	hsa-miR-26a-5p	SETD2	29072	CLASH	23622248
MIRT050127	hsa-miR-26a-5p	LRP6	4040	CLASH	23622248
MIRT050128	hsa-miR-26a-5p	RHOBTB1	9886	CLASH	23622248
MIRT050129	hsa-miR-26a-5p	HIST1H4J	8363	CLASH	23622248
MIRT050130	hsa-miR-26a-5p	MYO10	4651	CLASH	23622248
MIRT050131	hsa-miR-26a-5p	ATP7B	540	CLASH	23622248
MIRT050132	hsa-miR-26a-5p	CSRP2BP	57325	CLASH	23622248
MIRT050133	hsa-miR-26a-5p	RBM39	9584	CLASH	23622248
MIRT050134	hsa-miR-26a-5p	C14orf37	145407	CLASH	23622248
MIRT050135	hsa-miR-26a-5p	SFMBT1	51460	CLASH	23622248
MIRT050136	hsa-miR-26a-5p	KIAA1704	55425	CLASH	23622248
MIRT050137	hsa-miR-26a-5p	ABCB9	23457	CLASH	23622248
MIRT050138	hsa-miR-26a-5p	ADM	133	CLASH	23622248
MIRT050139	hsa-miR-26a-5p	USP7	7874	CLASH	23622248
MIRT050140	hsa-miR-26a-5p	TTN	7273	CLASH	23622248
MIRT050141	hsa-miR-26a-5p	HNRNPU	3192	CLASH	23622248
MIRT050142	hsa-miR-26a-5p	YWHAE	7531	CLASH	23622248
MIRT050143	hsa-miR-26a-5p	CEPT1	10390	CLASH	23622248
MIRT050144	hsa-miR-26a-5p	HOXC8	3224	CLASH	23622248
MIRT050145	hsa-miR-26a-5p	CTBP1	1487	CLASH	23622248
MIRT050146	hsa-miR-26a-5p	SET	6418	CLASH	23622248
MIRT050147	hsa-miR-26a-5p	MCM3AP	8888	CLASH	23622248
MIRT050148	hsa-miR-26a-5p	TPGS2	25941	CLASH	23622248
MIRT050149	hsa-miR-26a-5p	CA2	760	CLASH	23622248
MIRT050150	hsa-miR-26a-5p	PCYT1A	5130	CLASH	23622248
MIRT050151	hsa-miR-26a-5p	ACTN4	81	CLASH	23622248
MIRT050152	hsa-miR-26a-5p	EPG5	57724	CLASH	23622248
MIRT050153	hsa-miR-26a-5p	OLA1	29789	CLASH	23622248
MIRT050154	hsa-miR-26a-5p	RRM2	6241	CLASH	23622248
MIRT050155	hsa-miR-26a-5p	BBX	56987	CLASH	23622248
MIRT050156	hsa-miR-26a-5p	NUP205	23165	CLASH	23622248
MIRT050157	hsa-miR-26a-5p	C6orf47	57827	CLASH	23622248
MIRT050158	hsa-miR-26a-5p	CFLAR	8837	CLASH	23622248
MIRT050159	hsa-miR-26a-5p	SEC31A	22872	CLASH	23622248
MIRT050160	hsa-miR-26a-5p	GLG1	2734	CLASH	23622248
MIRT050161	hsa-miR-26a-5p	TBC1D16	125058	CLASH	23622248
MIRT050162	hsa-miR-26a-5p	BTBD9	114781	CLASH	23622248
MIRT050163	hsa-miR-26a-5p	RND2	8153	CLASH	23622248
MIRT050164	hsa-miR-26a-5p	TUBG1	7283	CLASH	23622248
MIRT050165	hsa-miR-26a-5p	AHRR	57491	CLASH	23622248
MIRT050166	hsa-miR-26a-5p	CNTD2	79935	CLASH	23622248
MIRT050167	hsa-miR-26a-5p	UBE2A	7319	CLASH	23622248
MIRT050168	hsa-miR-26a-5p	CCDC43	124808	CLASH	23622248
MIRT050169	hsa-miR-26a-5p	MSH6	2956	CLASH	23622248
MIRT050170	hsa-miR-26a-5p	HIST4H4	121504	CLASH	23622248
MIRT050171	hsa-miR-26a-5p	C17orf51	339263	CLASH	23622248
MIRT050172	hsa-miR-26a-5p	SLC25A30	253512	CLASH	23622248
MIRT050173	hsa-miR-26a-5p	USB1	79650	CLASH	23622248
MIRT050174	hsa-miR-26a-5p	MYH10	4628	CLASH	23622248
MIRT050175	hsa-miR-26a-5p	LINS	55180	CLASH	23622248
MIRT050176	hsa-miR-26a-5p	UBR4	23352	CLASH	23622248
MIRT050177	hsa-miR-26a-5p	ZNF207	7756	CLASH	23622248
MIRT050178	hsa-miR-26a-5p	OGT	8473	CLASH	23622248
MIRT050179	hsa-miR-26a-5p	TXNL1	9352	CLASH	23622248
MIRT050180	hsa-miR-26a-5p	FOXO3	2309	CLASH	23622248
MIRT050181	hsa-miR-26a-5p	COPB1	1315	CLASH	23622248
MIRT050182	hsa-miR-26a-5p	FASN	2194	CLASH	23622248
MIRT050183	hsa-miR-26a-5p	SARS	6301	CLASH	23622248
MIRT050184	hsa-miR-26a-5p	DDB1	1642	CLASH	23622248
MIRT050185	hsa-miR-26a-5p	PPIA	5478	CLASH	23622248
MIRT050186	hsa-miR-26a-5p	SLC35A4	113829	CLASH	23622248
MIRT050187	hsa-miR-26a-5p	TXNDC11	51061	CLASH	23622248
MIRT050188	hsa-miR-26a-5p	HIST2H2AA3	8337	CLASH	23622248
MIRT050189	hsa-miR-26a-5p	TRAP1	10131	CLASH	23622248
MIRT050190	hsa-miR-26a-5p	SDCBP	6386	CLASH	23622248
MIRT050191	hsa-miR-26a-5p	ASCC2	84164	CLASH	23622248
MIRT050192	hsa-miR-26a-5p	KDM5C	8242	CLASH	23622248
MIRT050193	hsa-miR-26a-5p	DST	667	CLASH	23622248
MIRT050194	hsa-miR-26a-5p	CLIC4	25932	CLASH	23622248
MIRT050195	hsa-miR-26a-5p	WWP2	11060	CLASH	23622248
MIRT050196	hsa-miR-26a-5p	ATP5A1	498	CLASH	23622248
MIRT050197	hsa-miR-26a-5p	RPL13	6137	CLASH	23622248
MIRT050198	hsa-miR-26a-5p	CNBP	7555	CLASH	23622248
MIRT052649	hsa-miR-26a-5p	MCL1	4170	Western blot	23750239
5% most frequently occurring miRNAs in random signatures significantly associated with distant metastasis
miRTarBase ID	miRNA	Target Gene Symbol	Target Gene Entrez ID	Experiments	PMID
MIRT000116	hsa-miR-24-3p	FEN1	2237	Luciferase reporter assay//Microarray//qRT-PCR//Western blot//Reporter assay;Western blot;qRT-PCR;Microarray;Other	19748357
MIRT000117	hsa-miR-24-3p	CDK4	1019	Luciferase reporter assay//Microarray//qRT-PCR//Western blot//Reporter assay;Western blot;qRT-PCR;Other	19748357
MIRT000119	hsa-miR-24-3p	CCNA2	890	Luciferase reporter assay//Microarray//qRT-PCR//Western blot//Reporter assay;Western blot;qRT-PCR;Other	19748357
MIRT000120	hsa-miR-24-3p	AURKB	9212	Luciferase reporter assay//Microarray//qRT-PCR//Western blot//Reporter assay;Western blot;qRT-PCR;Other	19748357
MIRT000121	hsa-miR-24-3p	MYC	4609	Luciferase reporter assay//Microarray//qRT-PCR//Western blot//Reporter assay;qRT-PCR;Microarray;Other	19748357
MIRT000122	hsa-miR-24-3p	E2F2	1870	Luciferase reporter assay//Microarray//qRT-PCR//Western blot//Western blot;qRT-PCR;Microarray;Other	19748357
MIRT006507	hsa-miR-24-3p	FAF1	11124	Luciferase reporter assay//Western blot	20195546
MIRT001773	hsa-miR-24-3p	NOTCH1	4851	Reporter assay	15131085
MIRT002018	hsa-miR-24-3p	DHFR	1719	Western blot//Luciferase reporter assay	17686970
MIRT002018	hsa-miR-24-3p	DHFR	1719	Microarray	19748357
MIRT002950	hsa-miR-24-3p	MAPK14	1432	Luciferase reporter assay//Reporter assay;Other	15131085
MIRT003355	hsa-miR-24-3p	HNF4A	3172	Luciferase reporter assay//qRT-PCR//Western blot	20018894
MIRT003355	hsa-miR-24-3p	HNF4A	3172	ELISA//Flow//Immunohistochemistry//Immunoprecipitaion//In situ hybridization//Luciferase reporter assay//Microarray//qRT-PCR//Western blot	22153071
MIRT003354	hsa-miR-24-3p	TRIB3	57761	qRT-PCR//Western blot	20019669
MIRT003354	hsa-miR-24-3p	TRIB3	57761	Microarray	19748357
MIRT003830	hsa-miR-24-3p	ACVR1B	91	Western blot//Luciferase reporter assay//Reporter assay;Other	17906079
MIRT003889	hsa-miR-24-3p	MLEC	9761	Luciferase reporter assay	15131085
MIRT003889	hsa-miR-24-3p	MLEC	9761	Reporter assay;Western blot;Other	19748357
MIRT004362	hsa-miR-24-3p	CDKN2A	1029	qRT-PCR//Western blot//Reporter assay;Other	18365017
MIRT004836	hsa-miR-24-3p	BRCA1	672	Luciferase reporter assay//Microarray//qRT-PCR//Western blot	19748357
MIRT004836	hsa-miR-24-3p	BRCA1	672	Reporter assay;Western blot;qRT-PCR	20018894
MIRT004837	hsa-miR-24-3p	POLD1	5424	Luciferase reporter assay//Microarray//qRT-PCR//Western blot	19748357
MIRT005063	hsa-miR-24-3p	CDKN1B	1027	Luciferase reporter assay	17627278
MIRT005063	hsa-miR-24-3p	CDKN1B	1027	Luciferase reporter assay//qRT-PCR//Western blot	20816961
MIRT005063	hsa-miR-24-3p	CDKN1B	1027	Sequencing	20371350
MIRT005063	hsa-miR-24-3p	CDKN1B	1027	Microarray	19748357
MIRT005063	hsa-miR-24-3p	CDKN1B	1027	Flow//Luciferase reporter assay//qRT-PCR//Western blot	23553486
MIRT005397	hsa-miR-24-3p	KHSRP	8570	qRT-PCR	19296935
MIRT005397	hsa-miR-24-3p	KHSRP	8570	Microarray	19748357
MIRT005398	hsa-miR-24-3p	NFAT5	10725	qRT-PCR	19296935
MIRT005398	hsa-miR-24-3p	NFAT5	10725	Microarray	19748357
MIRT005766	hsa-miR-24-3p	DND1	373863	Luciferase reporter assay//qRT-PCR//Western blot	20816961
MIRT005918	hsa-miR-24-3p	TGFB1	7040	Luciferase reporter assay//Microarray//qRT-PCR//Western blot	20945401
MIRT005919	hsa-miR-24-3p	FURIN	5045	Luciferase reporter assay//Microarray//qRT-PCR//Western blot	20945401
MIRT007012	hsa-miR-24-3p	ZNF217	7764	Luciferase reporter assay	22815235
MIRT007012	hsa-miR-24-3p	ZNF217	7764	Sequencing	20371350
MIRT007215	hsa-miR-24-3p	ST7L	54879	Luciferase reporter assay//qRT-PCR//Western blot	23142218
MIRT030361	hsa-miR-24-3p	VRK1	7443	Microarray	19748357
MIRT030362	hsa-miR-24-3p	NOP56	10528	Microarray	19748357
MIRT030363	hsa-miR-24-3p	TBPL1	9519	Microarray	19748357
MIRT030364	hsa-miR-24-3p	TNPO3	23534	Microarray	19748357
MIRT030365	hsa-miR-24-3p	SNRPB2	6629	Microarray	19748357
MIRT030366	hsa-miR-24-3p	DDHD2	23259	Microarray	19748357
MIRT030367	hsa-miR-24-3p	THOP1	7064	Microarray	19748357
MIRT030369	hsa-miR-24-3p	UBE2C	11065	Microarray	19748357
MIRT030370	hsa-miR-24-3p	GNPAT	8443	Microarray	19748357
MIRT030371	hsa-miR-24-3p	METAP2	10988	Microarray	19748357
MIRT030372	hsa-miR-24-3p	KIAA0020	9933	Microarray	19748357
MIRT030373	hsa-miR-24-3p	UGDH	7358	Microarray	19748357
MIRT030374	hsa-miR-24-3p	URM1	81605	Microarray	19748357
MIRT030375	hsa-miR-24-3p	GTF2E1	2960	Microarray	19748357
MIRT030376	hsa-miR-24-3p	MED22	6837	Microarray	19748357
MIRT030377	hsa-miR-24-3p	USP10	9100	Microarray	19748357
MIRT030378	hsa-miR-24-3p	FKBP1B	2281	Sequencing	20371350
MIRT030379	hsa-miR-24-3p	SCML1	6322	Microarray	19748357
MIRT030380	hsa-miR-24-3p	CNDP2	55748	qRT-PCR;Microarray	19748357
MIRT030381	hsa-miR-24-3p	MCM10	55388	qRT-PCR;Microarray	19748357
MIRT030382	hsa-miR-24-3p	TOP1	7150	qRT-PCR;Microarray	19748357
MIRT030383	hsa-miR-24-3p	H2AFX	3014	Reporter assay;Western blot;qRT-PCR	19377482
MIRT030383	hsa-miR-24-3p	H2AFX	3014	qRT-PCR;Microarray	19748357
MIRT030384	hsa-miR-24-3p	TOMM22	56993	Microarray	19748357
MIRT030385	hsa-miR-24-3p	HBQ1	3049	Microarray	19748357
MIRT030386	hsa-miR-24-3p	PRIM1	5557	Microarray	19748357
MIRT030387	hsa-miR-24-3p	PSMD1	5707	Microarray	19748357
MIRT030388	hsa-miR-24-3p	AUNIP	79000	Microarray	19748357
MIRT030389	hsa-miR-24-3p	NARF	26502	Microarray	19748357
MIRT030390	hsa-miR-24-3p	MALSU1	115416	Microarray	19748357
MIRT030391	hsa-miR-24-3p	TCEA3	6920	Microarray	19748357
MIRT030392	hsa-miR-24-3p	ADRM1	11047	Microarray	19748357
MIRT030393	hsa-miR-24-3p	AGFG1	3267	Microarray	19748357
MIRT030394	hsa-miR-24-3p	ACD	65057	Microarray	19748357
MIRT030395	hsa-miR-24-3p	RCE1	9986	Microarray	19748357
MIRT030396	hsa-miR-24-3p	SUMO3	6612	Microarray	19748357
MIRT030397	hsa-miR-24-3p	CYP20A1	57404	Microarray	19748357
MIRT030398	hsa-miR-24-3p	C18orf56	494514	Microarray	19748357
MIRT030399	hsa-miR-24-3p	MIS18A	54069	Microarray	19748357
MIRT030400	hsa-miR-24-3p	GLYR1	84656	Microarray	19748357
MIRT030401	hsa-miR-24-3p	NAE1	8883	Microarray	19748357
MIRT030402	hsa-miR-24-3p	ACTL6A	86	Microarray	19748357
MIRT030403	hsa-miR-24-3p	NCBP2	22916	Microarray	19748357
MIRT030404	hsa-miR-24-3p	SLC29A4	222962	Microarray	19748357
MIRT030405	hsa-miR-24-3p	PHF16	9767	Microarray	19748357
MIRT030406	hsa-miR-24-3p	GYG2	8908	Microarray	19748357
MIRT030407	hsa-miR-24-3p	SLC7A2	6542	Microarray	19748357
MIRT030408	hsa-miR-24-3p	EXOSC8	11340	Microarray	19748357
MIRT030409	hsa-miR-24-3p	TDRP	157695	Microarray	19748357
MIRT030410	hsa-miR-24-3p	R3HDM4	91300	Microarray	19748357
MIRT030411	hsa-miR-24-3p	DCAF4	26094	Microarray	19748357
MIRT030412	hsa-miR-24-3p	TAF15	8148	Microarray	19748357
MIRT030413	hsa-miR-24-3p	VPS25	84313	Microarray	19748357
MIRT030414	hsa-miR-24-3p	NR0B2	8431	Microarray	19748357
MIRT030415	hsa-miR-24-3p	NASP	4678	Microarray	19748357
MIRT030416	hsa-miR-24-3p	STRADB	55437	Microarray	19748357
MIRT030417	hsa-miR-24-3p	MTF2	22823	Microarray	19748357
MIRT030418	hsa-miR-24-3p	PHOSPHO2	493911	Microarray	19748357
MIRT030419	hsa-miR-24-3p	ATAD3A	55210	Microarray	19748357
MIRT030420	hsa-miR-24-3p	CCDC59	29080	Microarray	19748357
MIRT030421	hsa-miR-24-3p	VPS35	55737	Microarray	19748357
MIRT030422	hsa-miR-24-3p	PAF1	54623	Microarray	19748357
MIRT030423	hsa-miR-24-3p	CIRBP	1153	Microarray	19748357
MIRT030424	hsa-miR-24-3p	S100P	6286	Microarray	19748357
MIRT030425	hsa-miR-24-3p	ARHGEF7	8874	Microarray	19748357
MIRT030426	hsa-miR-24-3p	PROSER1	80209	Microarray	19748357
MIRT030427	hsa-miR-24-3p	PDLIM7	9260	Microarray	19748357
MIRT030428	hsa-miR-24-3p	KIAA0100	9703	Microarray	19748357
MIRT030429	hsa-miR-24-3p	TOMM34	10953	Microarray	19748357
MIRT030430	hsa-miR-24-3p	CTCF	10664	Microarray	19748357
MIRT030431	hsa-miR-24-3p	EIF4G3	8672	Microarray	19748357
MIRT030432	hsa-miR-24-3p	SLC52A2	79581	Microarray	19748357
MIRT030433	hsa-miR-24-3p	KHNYN	23351	Microarray	19748357
MIRT030434	hsa-miR-24-3p	ADD1	118	Microarray	19748357
MIRT030435	hsa-miR-24-3p	ZBED1	9189	Microarray	19748357
MIRT030436	hsa-miR-24-3p	KLHL23	151230	Microarray	19748357
MIRT030437	hsa-miR-24-3p	SULT2A1	6822	Microarray	19748357
MIRT030438	hsa-miR-24-3p	LSM12	124801	Microarray	19748357
MIRT030439	hsa-miR-24-3p	PDPK1	5170	Microarray	19748357
MIRT030440	hsa-miR-24-3p	CARD10	29775	Microarray	19748357
MIRT030441	hsa-miR-24-3p	PPM1F	9647	Microarray	19748357
MIRT030442	hsa-miR-24-3p	NRIP1	8204	Microarray	19748357
MIRT030443	hsa-miR-24-3p	ARHGEF18	23370	Microarray	19748357
MIRT030444	hsa-miR-24-3p	FNTB	2342	Microarray	19748357
MIRT030445	hsa-miR-24-3p	PAK4	10298	Microarray	19748357
MIRT030445	hsa-miR-24-3p	PAK4	10298	Luciferase reporter assay	23071155
MIRT030446	hsa-miR-24-3p	KPNA6	23633	Microarray	19748357
MIRT030447	hsa-miR-24-3p	BCL2L2	599	Microarray	19748357
MIRT030448	hsa-miR-24-3p	PSTPIP2	9050	Microarray	19748357
MIRT030449	hsa-miR-24-3p	ACACA	31	Microarray	19748357
MIRT030450	hsa-miR-24-3p	MATR3	9782	Microarray	19748357
MIRT030451	hsa-miR-24-3p	PTPLAD1	51495	Microarray	19748357
MIRT030452	hsa-miR-24-3p	TSPAN14	81619	Microarray	19748357
MIRT030453	hsa-miR-24-3p	RAP2C	57826	Microarray	19748357
MIRT030454	hsa-miR-24-3p	MIDN	90007	Microarray	19748357
MIRT030455	hsa-miR-24-3p	CCDC58	131076	Microarray	19748357
MIRT030456	hsa-miR-24-3p	LAPTM4B	55353	Sequencing	20371350
MIRT030457	hsa-miR-24-3p	PPP3R1	5534	Sequencing	20371350
MIRT030458	hsa-miR-24-3p	ZNF813	126017	Sequencing	20371350
MIRT030459	hsa-miR-24-3p	MAGI1	9223	Sequencing	20371350
MIRT030460	hsa-miR-24-3p	ZCCHC14	23174	Sequencing	20371350
MIRT030461	hsa-miR-24-3p	PTGFRN	5738	Sequencing	20371350
MIRT030462	hsa-miR-24-3p	SCML2	10389	Sequencing	20371350
MIRT030463	hsa-miR-24-3p	DNAJB12	54788	Sequencing	20371350
MIRT030464	hsa-miR-24-3p	NUP54	53371	Sequencing	20371350
MIRT030464	hsa-miR-24-3p	NUP54	53371	Microarray	19748357
MIRT030465	hsa-miR-24-3p	SESN1	27244	Sequencing	20371350
MIRT030465	hsa-miR-24-3p	SESN1	27244	Microarray	19748357
MIRT030466	hsa-miR-24-3p	SLC35B2	347734	Microarray	19748357
MIRT030466	hsa-miR-24-3p	SLC35B2	347734	Sequencing	20371350
MIRT030467	hsa-miR-24-3p	AGPAT3	56894	Microarray	19748357
MIRT030467	hsa-miR-24-3p	AGPAT3	56894	Sequencing	20371350
MIRT030468	hsa-miR-24-3p	UBD	10537	qRT-PCR;Microarray	19748357
MIRT030469	hsa-miR-24-3p	RRM2	6241	qRT-PCR;Microarray	19748357
MIRT030470	hsa-miR-24-3p	BCL2L12	83596	qRT-PCR;Microarray	19748357
MIRT030471	hsa-miR-24-3p	MBD6	114785	qRT-PCR;Microarray	19748357
MIRT030472	hsa-miR-24-3p	OXSR1	9943	Microarray	19748357
MIRT030473	hsa-miR-24-3p	PER2	8864	qRT-PCR;Microarray	19748357
MIRT030474	hsa-miR-24-3p	UNG	7374	Microarray	19748357
MIRT030475	hsa-miR-24-3p	RRP12	23223	Microarray	19748357
MIRT030476	hsa-miR-24-3p	CWC27	10283	Microarray	19748357
MIRT030477	hsa-miR-24-3p	SRRT	51593	Microarray	17686970
MIRT030478	hsa-miR-24-3p	PACSIN3	29763	Microarray	19748357
MIRT030480	hsa-miR-24-3p	ALG5	29880	Microarray	19748357
MIRT030481	hsa-miR-24-3p	SLC2A3	6515	Microarray	19748357
MIRT030482	hsa-miR-24-3p	MRPS24	64951	Microarray	19748357
MIRT030483	hsa-miR-24-3p	EIF2S3	1968	Microarray	19748357
MIRT030484	hsa-miR-24-3p	GTF3C2	2976	Microarray	19748357
MIRT030485	hsa-miR-24-3p	FAH	2184	Microarray	19748357
MIRT030486	hsa-miR-24-3p	ARL1	400	Microarray	19748357
MIRT030487	hsa-miR-24-3p	MED16	10025	Microarray	19748357
MIRT030488	hsa-miR-24-3p	MED24	9862	Microarray	19748357
MIRT030489	hsa-miR-24-3p	CCAR1	55749	Microarray	19748357
MIRT030490	hsa-miR-24-3p	DUS1L	64118	Microarray	19748357
MIRT030491	hsa-miR-24-3p	BEX1	55859	Microarray	19748357
MIRT030492	hsa-miR-24-3p	MRPL40	64976	Microarray	19748357
MIRT030493	hsa-miR-24-3p	EIF4H	7458	Microarray	19748357
MIRT030494	hsa-miR-24-3p	DCP2	167227	Microarray	19748357
MIRT030495	hsa-miR-24-3p	ABCE1	6059	Microarray	19748357
MIRT030496	hsa-miR-24-3p	UBE3A	7337	Microarray	19748357
MIRT030497	hsa-miR-24-3p	TYW3	127253	Microarray	19748357
MIRT030498	hsa-miR-24-3p	UQCC	55245	Microarray	19748357
MIRT030499	hsa-miR-24-3p	NKD1	85407	Microarray	19748357
MIRT030500	hsa-miR-24-3p	NFKBIA	4792	Microarray	19748357
MIRT030501	hsa-miR-24-3p	AK3	50808	Microarray	19748357
MIRT030503	hsa-miR-24-3p	CDK1	983	Microarray//Reporter assay;Western blot;qRT-PCR;Microarray;Other	19748357
MIRT030504	hsa-miR-24-3p	HSF2	3298	Microarray	19748357
MIRT030505	hsa-miR-24-3p	CDCA7	83879	Microarray	19748357
MIRT030507	hsa-miR-24-3p	TNIP2	79155	Microarray	19748357
MIRT030508	hsa-miR-24-3p	AKAP7	9465	Microarray	19748357
MIRT030509	hsa-miR-24-3p	TUBGCP2	10844	Microarray	19748357
MIRT030510	hsa-miR-24-3p	POLR2D	5433	Microarray	19748357
MIRT030511	hsa-miR-24-3p	FBXO34	55030	Microarray	19748357
MIRT030512	hsa-miR-24-3p	STK35	140901	Microarray	19748357
MIRT030513	hsa-miR-24-3p	CTDSP2	10106	Microarray	19748357
MIRT030514	hsa-miR-24-3p	C8orf33	65265	Microarray	19296935
MIRT030516	hsa-miR-24-3p	IQCB1	9657	Microarray	19748357
MIRT030517	hsa-miR-24-3p	RHOT2	89941	Microarray	19748357
MIRT030518	hsa-miR-24-3p	ALDH5A1	7915	Microarray	19748357
MIRT030519	hsa-miR-24-3p	VHL	7428	Microarray	19748357
MIRT030520	hsa-miR-24-3p	SLC11A2	4891	Microarray	19748357
MIRT030521	hsa-miR-24-3p	GBAS	2631	Microarray	19748357
MIRT030522	hsa-miR-24-3p	SLC5A6	8884	Microarray	19748357
MIRT030523	hsa-miR-24-3p	NEK6	10783	Microarray	19748357
MIRT030524	hsa-miR-24-3p	SLC7A1	6541	Microarray	19748357
MIRT030525	hsa-miR-24-3p	GGA2	23062	Microarray	19296935
MIRT030526	hsa-miR-24-3p	ADPGK	83440	Microarray	19748357
MIRT030528	hsa-miR-24-3p	FZD4	8322	Microarray	19748357
MIRT030529	hsa-miR-24-3p	AAMP	14	Microarray	19748357
MIRT030530	hsa-miR-24-3p	PLIN3	10226	Microarray	19748357
MIRT030531	hsa-miR-24-3p	LLGL1	3996	Microarray	19748357
MIRT030532	hsa-miR-24-3p	KLHDC3	116138	Microarray	19748357
MIRT030533	hsa-miR-24-3p	C15orf39	56905	Microarray	19748357
MIRT030534	hsa-miR-24-3p	MARCKSL1	65108	Microarray	19748357
MIRT030535	hsa-miR-24-3p	C1orf106	55765	Microarray	19748357
MIRT030536	hsa-miR-24-3p	ADD3	120	Microarray	19748357
MIRT030537	hsa-miR-24-3p	SNTB1	6641	Sequencing	20371350
MIRT030538	hsa-miR-24-3p	CMTM4	146223	Microarray	20371350
MIRT030539	hsa-miR-24-3p	TMTC4	84899	Sequencing	20371350
MIRT030540	hsa-miR-24-3p	GLUL	2752	Sequencing	20371350
MIRT030541	hsa-miR-24-3p	TMEM209	84928	Sequencing	20371350
MIRT030542	hsa-miR-24-3p	LBR	3930	Sequencing	20371350
MIRT030543	hsa-miR-24-3p	LIMD1	8994	Sequencing	20371350
MIRT030544	hsa-miR-24-3p	SPIN4	139886	Sequencing	20371350
MIRT030545	hsa-miR-24-3p	ZNF264	9422	Sequencing	20371350
MIRT030546	hsa-miR-24-3p	VGLL3	389136	Sequencing	20138800
MIRT030547	hsa-miR-24-3p	BCL2L11	10018	Western blot	18308931
MIRT030548	hsa-miR-24-3p	DEDD	9191	Western blot	20138800
MIRT030549	hsa-miR-24-3p	CD34	947	qRT-PCR	19748357
MIRT030550	hsa-miR-24-3p	TMED7	51014	Western blot	19748357
MIRT030551	hsa-miR-24-3p	E2F3	1871	qRT-PCR;Microarray	19748357
MIRT030552	hsa-miR-24-3p	ZNF317	57693	qRT-PCR;Microarray	17686970
MIRT030553	hsa-miR-24-3p	STX16	8675	Western blot;Other	17150773
MIRT030554	hsa-miR-24-3p	DHFRP1	573971	Reporter assay	20816961
MIRT030555	hsa-miR-24-3p	CHEK1	1111	Reporter assay;Western blot;qRT-PCR;Other	19748357
MIRT030556	hsa-miR-24-3p	NOTUM	147111	Microarray	19748357
MIRT030557	hsa-miR-24-3p	ABCB10	23456	Microarray	19748357
MIRT030558	hsa-miR-24-3p	CCL2	6347	Microarray	19748357
MIRT030559	hsa-miR-24-3p	OARD1	221443	Microarray	19748357
MIRT030560	hsa-miR-24-3p	PCGF6	84108	Microarray	19748357
MIRT030561	hsa-miR-24-3p	SNRPD3	6634	Microarray	19748357
MIRT030562	hsa-miR-24-3p	CTDSP1	58190	Microarray	19748357
MIRT030563	hsa-miR-24-3p	MAK16	84549	Microarray	19748357
MIRT030564	hsa-miR-24-3p	RNF144A	9781	Microarray	19748357
MIRT030565	hsa-miR-24-3p	TM9SF3	56889	Microarray	19748357
MIRT030566	hsa-miR-24-3p	C15orf57	90416	Microarray	19748357
MIRT030567	hsa-miR-24-3p	COMMD9	29099	Microarray	19748357
MIRT030568	hsa-miR-24-3p	SLC25A15	10166	Microarray	19748357
MIRT030569	hsa-miR-24-3p	NOP14	8602	Microarray	19748357
MIRT030570	hsa-miR-24-3p	CHD8	57680	Microarray	19748357
MIRT030571	hsa-miR-24-3p	OGFR	11054	Microarray	19748357
MIRT030572	hsa-miR-24-3p	ALG1	56052	Microarray	19748357
MIRT030573	hsa-miR-24-3p	PCK2	5106	Microarray	19748357
MIRT030574	hsa-miR-24-3p	SERGEF	26297	Microarray	19748357
MIRT030575	hsa-miR-24-3p	ANPEP	290	Microarray	19748357
MIRT030576	hsa-miR-24-3p	ITFG3	83986	Microarray	19748357
MIRT030577	hsa-miR-24-3p	PSME3	10197	Microarray	19748357
MIRT030578	hsa-miR-24-3p	PRKRIR	5612	Microarray	19748357
MIRT030579	hsa-miR-24-3p	AP5M1	55745	Microarray	19748357
MIRT030580	hsa-miR-24-3p	HMGB2	3148	Microarray	19748357
MIRT030581	hsa-miR-24-3p	TNFAIP3	7128	Microarray	19748357
MIRT030582	hsa-miR-24-3p	CSTF3	1479	Microarray	19748357
MIRT030583	hsa-miR-24-3p	FOXQ1	94234	Microarray	19748357
MIRT030584	hsa-miR-24-3p	BTBD3	22903	Microarray	19748357
MIRT030585	hsa-miR-24-3p	PA2G4	5036	Microarray	19748357
MIRT030586	hsa-miR-24-3p	ZMYND19	116225	Microarray	19748357
MIRT030587	hsa-miR-24-3p	CHFR	55743	Microarray	19748357
MIRT030588	hsa-miR-24-3p	CCNB1	891	Microarray	19748357
MIRT030589	hsa-miR-24-3p	ERBB3	2065	Microarray	19748357
MIRT030590	hsa-miR-24-3p	NEDD4L	23327	Microarray	19748357
MIRT030591	hsa-miR-24-3p	NETO2	81831	Microarray	19748357
MIRT030592	hsa-miR-24-3p	LAMTOR3	8649	Microarray	19748357
MIRT030593	hsa-miR-24-3p	MRPL27	51264	Microarray	19748357
MIRT030594	hsa-miR-24-3p	COPS7A	50813	Microarray	19748357
MIRT030595	hsa-miR-24-3p	DSC2	1824	Microarray	19748357
MIRT030596	hsa-miR-24-3p	DHCR24	1718	Microarray	19748357
MIRT030597	hsa-miR-24-3p	RPL7L1	285855	Microarray	19748357
MIRT030598	hsa-miR-24-3p	KIAA0195	9772	Microarray	19748357
MIRT030599	hsa-miR-24-3p	KIAA1967	57805	Microarray	19748357
MIRT030600	hsa-miR-24-3p	HIC2	23119	Microarray	19748357
MIRT030601	hsa-miR-24-3p	DTL	51514	Microarray	19748357
MIRT030602	hsa-miR-24-3p	NUBPL	80224	Microarray	19748357
MIRT030603	hsa-miR-24-3p	GMFB	2764	Microarray	19748357
MIRT030604	hsa-miR-24-3p	PLAGL2	5326	Microarray	19748357
MIRT030605	hsa-miR-24-3p	CMTM3	123920	Microarray	19748357
MIRT030606	hsa-miR-24-3p	CSK	1445	Microarray	19748357
MIRT030607	hsa-miR-24-3p	MMS19	64210	Microarray	19748357
MIRT030608	hsa-miR-24-3p	MRPS22	56945	Microarray	19748357
MIRT030609	hsa-miR-24-3p	RFWD2	64326	Microarray	19748357
MIRT030610	hsa-miR-24-3p	NET1	10276	Microarray	19748357
MIRT030611	hsa-miR-24-3p	GUCD1	83606	Microarray	19748357
MIRT030612	hsa-miR-24-3p	RALA	5898	Microarray	19748357
MIRT030613	hsa-miR-24-3p	AK4	205	Sequencing	20371350
MIRT030614	hsa-miR-24-3p	KCNJ14	3770	Sequencing	20371350
MIRT030615	hsa-miR-24-3p	JARID2	3720	Sequencing	20371350
MIRT030616	hsa-miR-24-3p	BRD8	10902	Sequencing	20371350
MIRT030617	hsa-miR-24-3p	PIM2	11040	Sequencing	20371350
MIRT030618	hsa-miR-24-3p	GFOD1	54438	Sequencing	20371350
MIRT030619	hsa-miR-24-3p	HDAC1	3065	Sequencing	20371350
MIRT030620	hsa-miR-24-3p	WRB	7485	Sequencing	20371350
MIRT030621	hsa-miR-24-3p	TMEM194A	23306	Sequencing	20371350
MIRT030622	hsa-miR-24-3p	YOD1	55432	Sequencing	20371350
MIRT030623	hsa-miR-24-3p	RNF11	26994	Sequencing	20371350
MIRT030624	hsa-miR-24-3p	RNF2	6045	Sequencing	20371350
MIRT030625	hsa-miR-24-3p	FZD5	7855	Sequencing	20371350
MIRT030626	hsa-miR-24-3p	E2F1	1869	qRT-PCR	19748357
MIRT030627	hsa-miR-24-3p	CORO1A	11151	Western blot	20138800
MIRT030628	hsa-miR-24-3p	UBC	7316	qRT-PCR	19748357
MIRT030629	hsa-miR-24-3p	MCM4	4173	qRT-PCR;Microarray	19748357
MIRT030630	hsa-miR-24-3p	PDXK	8566	Sequencing	20371350
MIRT030630	hsa-miR-24-3p	PDXK	8566	Microarray	19748357
MIRT030631	hsa-miR-24-3p	PCNA	5111	Reporter assay;Western blot;qRT-PCR	19748357
MIRT035526	hsa-miR-24-3p	PTPN9	5780	Luciferase reporter assay	23418360
MIRT035527	hsa-miR-24-3p	PTPRF	5792	Luciferase reporter assay	23418360
MIRT035542	hsa-miR-24-3p	SH3PXD2A	9644	Luciferase reporter assay	23071155
MIRT035543	hsa-miR-24-3p	ARHGAP19	84986	Luciferase reporter assay	23071155
MIRT050365	hsa-miR-24-3p	RPS7	6201	CLASH	23622248
MIRT050366	hsa-miR-24-3p	EXOSC1	51013	CLASH	23622248
MIRT050367	hsa-miR-24-3p	AMPD2	271	CLASH	23622248
MIRT050368	hsa-miR-24-3p	RANBP1	5902	CLASH	23622248
MIRT050369	hsa-miR-24-3p	RPRD2	23248	CLASH	23622248
MIRT050370	hsa-miR-24-3p	DARS2	55157	CLASH	23622248
MIRT050371	hsa-miR-24-3p	RPS16	6217	CLASH	23622248
MIRT050372	hsa-miR-24-3p	DEPDC1	55635	CLASH	23622248
MIRT050373	hsa-miR-24-3p	DDX5	1655	CLASH	23622248
MIRT050374	hsa-miR-24-3p	BCL7A	605	CLASH	23622248
MIRT050375	hsa-miR-24-3p	SNX12	29934	CLASH	23622248
MIRT050376	hsa-miR-24-3p	GORASP2	26003	CLASH	23622248
MIRT050377	hsa-miR-24-3p	RIF1	55183	CLASH	23622248
MIRT050378	hsa-miR-24-3p	EEF1A1	1915	CLASH	23622248
MIRT050379	hsa-miR-24-3p	CCNG1	900	CLASH	23622248
MIRT050380	hsa-miR-24-3p	IKBKAP	8518	CLASH	23622248
MIRT050381	hsa-miR-24-3p	ATP5B	506	CLASH	23622248
MIRT050382	hsa-miR-24-3p	GCLM	2730	CLASH	23622248
MIRT050383	hsa-miR-24-3p	DCAF10	79269	CLASH	23622248
MIRT006552	hsa-miR-29a-3p	BCL7A	605	Luciferase reporter assay	20566844
MIRT006380	hsa-miR-29a-3p	TNFAIP3	7128	Luciferase reporter assay	21763284
MIRT006379	hsa-miR-29a-3p	DICER1	23405	Luciferase reporter assay	21761362
MIRT000682	hsa-miR-29a-3p	CDK6	1021	qRT-PCR//Western blot	19850741
MIRT000682	hsa-miR-29a-3p	CDK6	1021	Luciferase reporter assay//qRT-PCR//Western blot//Reporter assay;Western blot;qRT-PCR	20086245
MIRT006490	hsa-miR-29a-3p	CDC42	998	Luciferase reporter assay//Western blot	19079265
MIRT001196	hsa-miR-29a-3p	RAN	5901	flow//qRT-PCR//GFP reporter assay	19818597
MIRT001766	hsa-miR-29a-3p	BACE1	23621	Luciferase reporter assay//Western blot//Reporter assay;Other	18434550
MIRT006551	hsa-miR-29a-3p	PXDN	7837	Luciferase reporter assay//Western blot	20566844
MIRT006485	hsa-miR-29a-3p	PPP1R13B	23368	Luciferase reporter assay//Western blot	19079265
MIRT006175	hsa-miR-29a-3p	SPARC	6678	qRT-PCR	22864815
MIRT006135	hsa-miR-29a-3p	MYCN	4613	Reporter assay	21654684
MIRT003021	hsa-miR-29a-3p	DNMT3A	1788	Luciferase reporter assay//Western blot//qRT-PCR//Reporter assay;Other	17890317
MIRT003021	hsa-miR-29a-3p	DNMT3A	1788	Immunohistochemistry//Microarray//Western blot	20643754
MIRT003027	hsa-miR-29a-3p	DNMT3B	1789	Luciferase reporter assay//Western blot//qRT-PCR//Reporter assay;Other	17890317
MIRT003221	hsa-miR-29a-3p	COL4A1	1282	Luciferase reporter assay//qRT-PCR//Western blot	20067797
MIRT003220	hsa-miR-29a-3p	COL4A2	1284	Luciferase reporter assay//qRT-PCR//Western blot	20067797
MIRT003220	hsa-miR-29a-3p	COL4A2	1284	qRT-PCR	22864815
MIRT003286	hsa-miR-29a-3p	MCL1	4170	qRT-PCR//Western blot	19850741
MIRT003286	hsa-miR-29a-3p	MCL1	4170	Luciferase reporter assay//qRT-PCR//Western blot	20041405
MIRT003286	hsa-miR-29a-3p	MCL1	4170	Immunohistochemistry//Microarray//Western blot	20643754
MIRT003291	hsa-miR-29a-3p	BCL2	596	Luciferase reporter assay//qRT-PCR//Western blot	20041405
MIRT003343	hsa-miR-29a-3p	CD276	80381	Luciferase reporter assay//Western blot	19584290
MIRT003609	hsa-miR-29a-3p	DKK1	22943	Luciferase reporter assay//qRT-PCR//Western blot	20551325
MIRT006549	hsa-miR-29a-3p	NAV3	89795	Luciferase reporter assay	20202123
MIRT003607	hsa-miR-29a-3p	SFRP2	6423	Luciferase reporter assay//qRT-PCR//Western blot	20551325
MIRT006553	hsa-miR-29a-3p	ITIH5	80760	Luciferase reporter assay	20566844
MIRT003735	hsa-miR-29a-3p	S100B	6285	Luciferase reporter assay//qRT-PCR//Northern blot	19102781
MIRT003737	hsa-miR-29a-3p	IMPDH1	3614	Luciferase reporter assay	17724173
MIRT004021	hsa-miR-29a-3p	GLUL	2752	Immunoblot//Luciferase reporter assay//Microarray//qRT-PCR	19951903
MIRT004044	hsa-miR-29a-3p	PPM1D	8493	Luciferase reporter assay//Microarray//qRT-PCR//Western blot	21175813
MIRT004103	hsa-miR-29a-3p	PIK3R1	5295	Luciferase reporter assay//Northern blot//qRT-PCR//Western blot	20943204
MIRT004420	hsa-miR-29a-3p	TET1	80312	qRT-PCR	19850741
MIRT004564	hsa-miR-29a-3p	KREMEN2	79412	Luciferase reporter assay//qRT-PCR//Western blot	20551325
MIRT005521	hsa-miR-29a-3p	FGG	2266	ELISA//Flow//Luciferase reporter assay	20570858
MIRT005531	hsa-miR-29a-3p	FGA	2243	Luciferase reporter assay	20570858
MIRT005532	hsa-miR-29a-3p	FGB	2244	Luciferase reporter assay	20570858
MIRT005584	hsa-miR-29a-3p	LPL	4023	ELISA//Luciferase reporter assay//qRT-PCR//Western blot	21276447
MIRT005591	hsa-miR-29a-3p	CPEB3	22849	Luciferase reporter assay//Northern blot//qRT-PCR	20660482
MIRT005592	hsa-miR-29a-3p	CPEB4	80315	Luciferase reporter assay//Northern blot//qRT-PCR	20660482
MIRT005668	hsa-miR-29a-3p	ADAMTS9	56999	Luciferase reporter assay//Microarray//Northern blot//qRT-PCR	20971881
MIRT005675	hsa-miR-29a-3p	ITGA11	22801	Luciferase reporter assay//Microarray//Northern blot//qRT-PCR	20971881
MIRT005906	hsa-miR-29a-3p	DAG1	1605	qRT-PCR	21169019
MIRT005907	hsa-miR-29a-3p	DIABLO	56616	qRT-PCR	21169019
MIRT005908	hsa-miR-29a-3p	RET	5979	qRT-PCR	21169019
MIRT005909	hsa-miR-29a-3p	TRIM63	84676	qRT-PCR	21169019
MIRT005910	hsa-miR-29a-3p	TGFB3	7043	qRT-PCR	21169019
MIRT006250	hsa-miR-29a-3p	NASP	4678	Luciferase reporter assay//Western blot	22080513
MIRT006250	hsa-miR-29a-3p	NASP	4678	Luciferase reporter assay	22194605
MIRT006873	hsa-miR-29a-3p	C1QTNF6	114904	qRT-PCR	22864815
MIRT007028	hsa-miR-29a-3p	PTEN	5728	Luciferase reporter assay//Reporter assay	21573166
MIRT007028	hsa-miR-29a-3p	PTEN	5728	Luciferase reporter assay	23426367
MIRT007197	hsa-miR-29a-3p	ABL1	25	Luciferase reporter assay	23428668
MIRT035539	hsa-miR-29a-3p	HBP1	26959	Luciferase reporter assay	23541945
MIRT049964	hsa-miR-29a-3p	ZFP91	80829	CLASH	23622248
MIRT049965	hsa-miR-29a-3p	CYTB	4519	CLASH	23622248
MIRT049966	hsa-miR-29a-3p	CCDC14	64770	CLASH	23622248
MIRT049967	hsa-miR-29a-3p	AGO1	26523	CLASH	23622248
MIRT049968	hsa-miR-29a-3p	WBSCR16	81554	CLASH	23622248
MIRT049969	hsa-miR-29a-3p	EIF3E	3646	CLASH	23622248
MIRT049970	hsa-miR-29a-3p	POLD3	10714	CLASH	23622248
MIRT049971	hsa-miR-29a-3p	RPS6KA3	6197	CLASH	23622248
MIRT049972	hsa-miR-29a-3p	FAM133A	286499	CLASH	23622248
MIRT049973	hsa-miR-29a-3p	BCAP31	10134	CLASH	23622248
MIRT049974	hsa-miR-29a-3p	OAZ1	4946	CLASH	23622248
MIRT049975	hsa-miR-29a-3p	RRAGC	64121	CLASH	23622248
MIRT049976	hsa-miR-29a-3p	GAREML	150946	CLASH	23622248
MIRT049977	hsa-miR-29a-3p	RPS4X	6191	CLASH	23622248
MIRT049978	hsa-miR-29a-3p	SUV420H2	84787	CLASH	23622248
MIRT049979	hsa-miR-29a-3p	CCT4	10575	CLASH	23622248
MIRT049980	hsa-miR-29a-3p	SARS	6301	CLASH	23622248
MIRT049981	hsa-miR-29a-3p	PPT1	5538	CLASH	23622248
MIRT049982	hsa-miR-29a-3p	CRKL	1399	CLASH	23622248
MIRT049983	hsa-miR-29a-3p	SP2	6668	CLASH	23622248
MIRT049984	hsa-miR-29a-3p	HUWE1	10075	CLASH	23622248
MIRT049985	hsa-miR-29a-3p	SYNCRIP	10492	CLASH	23622248
MIRT049986	hsa-miR-29a-3p	HNRNPM	4670	CLASH	23622248
MIRT049987	hsa-miR-29a-3p	FAM109B	150368	CLASH	23622248
MIRT049988	hsa-miR-29a-3p	PAN2	9924	CLASH	23622248
MIRT006325	hsa-miR-30b-5p	SOCS1	8651	Luciferase reporter assay//qRT-PCR//Western blot	22387553
MIRT006324	hsa-miR-30b-5p	BCL6	604	Luciferase reporter assay//qRT-PCR//Western blot	22387553
MIRT006320	hsa-miR-30b-5p	SMAD1	4086	Luciferase reporter assay//Western blot	22253433
MIRT006303	hsa-miR-30b-5p	CCNE2	9134	Luciferase reporter assay//qRT-PCR	22384020
MIRT007067	hsa-miR-30b-5p	CAT	847	Luciferase reporter assay//qRT-PCR//Western blot	22880027
MIRT023404	hsa-miR-30b-5p	KLHL28	54813	Sequencing	20371350
MIRT023405	hsa-miR-30b-5p	USP53	54532	Sequencing	20371350
MIRT023406	hsa-miR-30b-5p	CHD1	1105	Sequencing	20371350
MIRT023407	hsa-miR-30b-5p	COPS7B	64708	Sequencing	20371350
MIRT023408	hsa-miR-30b-5p	MYO1E	4643	Sequencing	20371350
MIRT023409	hsa-miR-30b-5p	RGMB	285704	Sequencing	20371350
MIRT023410	hsa-miR-30b-5p	FBXO3	26273	Sequencing	20371350
MIRT023411	hsa-miR-30b-5p	SRPR	6734	Sequencing	20371350
MIRT023412	hsa-miR-30b-5p	BLOC1S6	26258	Sequencing	20371350
MIRT023413	hsa-miR-30b-5p	PLIN3	10226	Sequencing	20371350
MIRT023414	hsa-miR-30b-5p	KBTBD6	89890	Sequencing	20371350
MIRT023415	hsa-miR-30b-5p	ZNF543	125919	Sequencing	20371350
MIRT023416	hsa-miR-30b-5p	ZFYVE20	64145	Sequencing	20371350
MIRT023417	hsa-miR-30b-5p	FAM8A1	51439	Sequencing	20371350
MIRT023418	hsa-miR-30b-5p	NCOA6	23054	Sequencing	20371350
MIRT023419	hsa-miR-30b-5p	TRERF1	55809	Sequencing	20371350
MIRT023420	hsa-miR-30b-5p	ZNF567	163081	Sequencing	20371350
MIRT023421	hsa-miR-30b-5p	DCAF12	25853	Sequencing	20371350
MIRT023422	hsa-miR-30b-5p	CLDN12	9069	Sequencing	20371350
MIRT023423	hsa-miR-30b-5p	PNN	5411	Sequencing	20371350
MIRT023424	hsa-miR-30b-5p	WDR89	112840	Sequencing	20371350
MIRT023425	hsa-miR-30b-5p	PHF13	148479	Sequencing	20371350
MIRT023426	hsa-miR-30b-5p	RRAGD	58528	Sequencing	20371350
MIRT023427	hsa-miR-30b-5p	ZBTB38	253461	Sequencing	20371350
MIRT023428	hsa-miR-30b-5p	PDCD10	11235	Sequencing	20371350
MIRT023429	hsa-miR-30b-5p	ZNF770	54989	Sequencing	20371350
MIRT023430	hsa-miR-30b-5p	NACC2	138151	Sequencing	20371350
MIRT023431	hsa-miR-30b-5p	FRZB	2487	Sequencing	20371350
MIRT023432	hsa-miR-30b-5p	METTL21D	79609	Sequencing	20371350
MIRT023433	hsa-miR-30b-5p	ZDHHC17	23390	Sequencing	20371350
MIRT023434	hsa-miR-30b-5p	CDCA7	83879	Sequencing	20371350
MIRT023435	hsa-miR-30b-5p	HIC2	23119	Sequencing	20371350
MIRT023436	hsa-miR-30b-5p	OTUD4	54726	Sequencing	20371350
MIRT023437	hsa-miR-30b-5p	GLCE	26035	Sequencing	20371350
MIRT023438	hsa-miR-30b-5p	SNTB2	6645	Sequencing	20371350
MIRT023439	hsa-miR-30b-5p	ARID3A	1820	Sequencing	20371350
MIRT023440	hsa-miR-30b-5p	AZIN1	51582	Sequencing	20371350
MIRT023441	hsa-miR-30b-5p	GNA13	10672	Sequencing	20371350
MIRT023442	hsa-miR-30b-5p	NAA25	80018	Sequencing	20371350
MIRT023443	hsa-miR-30b-5p	CD2AP	23607	Sequencing	20371350
MIRT023444	hsa-miR-30b-5p	TNRC6C	57690	Sequencing	20371350
MIRT023445	hsa-miR-30b-5p	SOX4	6659	Sequencing	20371350
MIRT023446	hsa-miR-30b-5p	EML4	27436	Sequencing	20371350
MIRT023447	hsa-miR-30b-5p	AP2A1	160	Sequencing	20371350
MIRT023448	hsa-miR-30b-5p	ATG12	9140	Sequencing	20371350
MIRT023449	hsa-miR-30b-5p	SYPL1	6856	Sequencing	20371350
MIRT023450	hsa-miR-30b-5p	BDP1	55814	Sequencing	20371350
MIRT023451	hsa-miR-30b-5p	PGM3	5238	Sequencing	20371350
MIRT023452	hsa-miR-30b-5p	DDAH1	23576	Sequencing	20371350
MIRT023453	hsa-miR-30b-5p	SH2B3	10019	Sequencing	20371350
MIRT023454	hsa-miR-30b-5p	RFX7	64864	Sequencing	20371350
MIRT023455	hsa-miR-30b-5p	KLF10	7071	Sequencing	20371350
MIRT023456	hsa-miR-30b-5p	YOD1	55432	Sequencing	20371350
MIRT023457	hsa-miR-30b-5p	GNPDA1	10007	Sequencing	20371350
MIRT023458	hsa-miR-30b-5p	TAOK1	57551	Sequencing	20371350
MIRT023459	hsa-miR-30b-5p	GFPT2	9945	Sequencing	20371350
MIRT023460	hsa-miR-30b-5p	B3GNT5	84002	Sequencing	20371350
MIRT023461	hsa-miR-30b-5p	MIER3	166968	Sequencing	20371350
MIRT023462	hsa-miR-30b-5p	PIP4K2A	5305	Sequencing	20371350
MIRT046108	hsa-miR-30b-5p	CAMKV	79012	CLASH	23622248
MIRT046109	hsa-miR-30b-5p	IMPDH2	3615	CLASH	23622248
MIRT046110	hsa-miR-30b-5p	KLF4	9314	CLASH	23622248
MIRT046111	hsa-miR-30b-5p	LRP8	7804	CLASH	23622248
MIRT046112	hsa-miR-30b-5p	TSHZ3	57616	CLASH	23622248
MIRT046113	hsa-miR-30b-5p	ATP5C1	509	CLASH	23622248
MIRT046114	hsa-miR-30b-5p	BAZ1B	9031	CLASH	23622248
MIRT046115	hsa-miR-30b-5p	RUNX2	860	CLASH	23622248
MIRT046116	hsa-miR-30b-5p	NIPBL	25836	CLASH	23622248
MIRT046117	hsa-miR-30b-5p	FEM1B	10116	CLASH	23622248
MIRT046118	hsa-miR-30b-5p	WDR43	23160	CLASH	23622248
MIRT046119	hsa-miR-30b-5p	STX17	55014	CLASH	23622248
MIRT046120	hsa-miR-30b-5p	IKZF4	64375	CLASH	23622248
MIRT046121	hsa-miR-30b-5p	CSF1	1435	CLASH	23622248
MIRT046122	hsa-miR-30b-5p	POLRMT	5442	CLASH	23622248
MIRT046123	hsa-miR-30b-5p	CHAT	1103	CLASH	23622248
MIRT046124	hsa-miR-30b-5p	CEP152	22995	CLASH	23622248
MIRT046125	hsa-miR-30b-5p	FERMT2	10979	CLASH	23622248
MIRT046126	hsa-miR-30b-5p	HEY1	23462	CLASH	23622248
MIRT046127	hsa-miR-30b-5p	RAB18	22931	CLASH	23622248
MIRT046128	hsa-miR-30b-5p	OLFML2B	25903	CLASH	23622248
MIRT046129	hsa-miR-30b-5p	RBBP7	5931	CLASH	23622248
MIRT046130	hsa-miR-30b-5p	SERBP1	26135	CLASH	23622248
MIRT046131	hsa-miR-30b-5p	MATR3	9782	CLASH	23622248
MIRT046132	hsa-miR-30b-5p	RPS4X	6191	CLASH	23622248
MIRT046133	hsa-miR-30b-5p	EYA3	2140	CLASH	23622248
MIRT046134	hsa-miR-30b-5p	APLN	8862	CLASH	23622248
MIRT046135	hsa-miR-30b-5p	G3BP1	10146	CLASH	23622248
MIRT046136	hsa-miR-30b-5p	RAB22A	57403	CLASH	23622248
MIRT046137	hsa-miR-30b-5p	PARP1	142	CLASH	23622248
MIRT046138	hsa-miR-30b-5p	TMED5	50999	CLASH	23622248
MIRT046139	hsa-miR-30b-5p	EIF2B1	1967	CLASH	23622248
MIRT046140	hsa-miR-30b-5p	ACER3	55331	CLASH	23622248
MIRT046141	hsa-miR-30b-5p	WDR37	22884	CLASH	23622248
MIRT046142	hsa-miR-30b-5p	CYB5B	80777	CLASH	23622248
MIRT046143	hsa-miR-30b-5p	HMGN2	3151	CLASH	23622248
MIRT046144	hsa-miR-30b-5p	ACTR10	55860	CLASH	23622248
MIRT046145	hsa-miR-30b-5p	KLHL15	80311	CLASH	23622248
MIRT046146	hsa-miR-30b-5p	C1QBP	708	CLASH	23622248
MIRT046147	hsa-miR-30b-5p	PPP1R12B	4660	CLASH	23622248
MIRT046148	hsa-miR-30b-5p	FAM134C	162427	CLASH	23622248
MIRT046149	hsa-miR-30b-5p	RNF34	80196	CLASH	23622248
MIRT046150	hsa-miR-30b-5p	TRIM59	286827	CLASH	23622248
MIRT046151	hsa-miR-30b-5p	TMEM106B	54664	CLASH	23622248
MIRT046152	hsa-miR-30b-5p	MCFD2	90411	CLASH	23622248
MIRT046153	hsa-miR-30b-5p	RPS27A	6233	CLASH	23622248
MIRT046154	hsa-miR-30b-5p	SNRNP200	23020	CLASH	23622248
MIRT046155	hsa-miR-30b-5p	ZNF589	51385	CLASH	23622248
MIRT046156	hsa-miR-30b-5p	SHC1	6464	CLASH	23622248
MIRT046157	hsa-miR-30b-5p	TTLL12	23170	CLASH	23622248
MIRT046158	hsa-miR-30b-5p	ZNF646	9726	CLASH	23622248
MIRT046159	hsa-miR-30b-5p	GNAZ	2781	CLASH	23622248
MIRT046160	hsa-miR-30b-5p	ARF1	375	CLASH	23622248
MIRT046161	hsa-miR-30b-5p	RBM14	10432	CLASH	23622248
MIRT046162	hsa-miR-30b-5p	SKIL	6498	CLASH	23622248
MIRT046163	hsa-miR-30b-5p	DNMT1	1786	CLASH	23622248
MIRT046164	hsa-miR-30b-5p	PRMT7	54496	CLASH	23622248
MIRT046165	hsa-miR-30b-5p	POU4F1	5457	CLASH	23622248
MIRT046166	hsa-miR-30b-5p	PCNT	5116	CLASH	23622248
MIRT046167	hsa-miR-30b-5p	ELOVL4	6785	CLASH	23622248
MIRT006321	hsa-miR-30c-5p	SMAD1	4086	Luciferase reporter assay//Western blot	22253433
MIRT004714	hsa-miR-30c-5p	MUC17	140453	Immunohistochemistry//Microarray//qRT-PCR	20926598
MIRT005090	hsa-miR-30c-5p	UBE2I	7329	Luciferase reporter assay//qRT-PCR//Western blot	19223510
MIRT005971	hsa-miR-30c-5p	SERPINE1	5054	Luciferase reporter assay	21175428
MIRT007050	hsa-miR-30c-5p	HSPA4	3308	Luciferase reporter assay//qRT-PCR	22842562
MIRT007108	hsa-miR-30c-5p	TGIF2	60436	qRT-PCR//Western blot	23469762
MIRT007109	hsa-miR-30c-5p	HDAC4	9759	qRT-PCR//Western blot	23469762
MIRT007129	hsa-miR-30c-5p	SOCS3	9021	qRT-PCR	23418453
MIRT007130	hsa-miR-30c-5p	CUL2	8453	qRT-PCR	23418453
MIRT007131	hsa-miR-30c-5p	NEDD4	4734	qRT-PCR	23418453
MIRT007132	hsa-miR-30c-5p	SOCS1	8651	qRT-PCR	23418453
MIRT007133	hsa-miR-30c-5p	ITGB3	3690	qRT-PCR	23418453
MIRT007134	hsa-miR-30c-5p	ARHGEF6	9459	qRT-PCR	23418453
MIRT007135	hsa-miR-30c-5p	ITGA4	3676	qRT-PCR	23418453
MIRT007136	hsa-miR-30c-5p	PIK3R2	5296	qRT-PCR	23418453
MIRT007202	hsa-miR-30c-5p	VIM	7431	Luciferase reporter assay	23224145
MIRT007203	hsa-miR-30c-5p	TWF1	5756	Luciferase reporter assay	23224145
MIRT047829	hsa-miR-30c-5p	HMG20A	10363	CLASH	23622248
MIRT047830	hsa-miR-30c-5p	ECT2	1894	CLASH	23622248
MIRT047831	hsa-miR-30c-5p	KCTD3	51133	CLASH	23622248
MIRT047832	hsa-miR-30c-5p	HNRNPK	3190	CLASH	23622248
MIRT047833	hsa-miR-30c-5p	TRA2A	29896	CLASH	23622248
MIRT047834	hsa-miR-30c-5p	CAMKV	79012	CLASH	23622248
MIRT047835	hsa-miR-30c-5p	NDNL2	56160	CLASH	23622248
MIRT047836	hsa-miR-30c-5p	SEMA6A	57556	CLASH	23622248
MIRT047837	hsa-miR-30c-5p	SCN11A	11280	CLASH	23622248
MIRT047838	hsa-miR-30c-5p	E2F3	1871	CLASH	23622248
MIRT047839	hsa-miR-30c-5p	UBXN1	51035	CLASH	23622248
MIRT047840	hsa-miR-30c-5p	TRA2B	6434	CLASH	23622248
MIRT047841	hsa-miR-30c-5p	PAM	5066	CLASH	23622248
MIRT047842	hsa-miR-30c-5p	CHD1	1105	CLASH	23622248
MIRT047843	hsa-miR-30c-5p	UBE3C	9690	CLASH	23622248
MIRT047844	hsa-miR-30c-5p	MED1	5469	CLASH	23622248
MIRT047845	hsa-miR-30c-5p	TTC19	54902	CLASH	23622248
MIRT047846	hsa-miR-30c-5p	TM9SF3	56889	CLASH	23622248
MIRT047847	hsa-miR-30c-5p	PNKD	25953	CLASH	23622248
MIRT047848	hsa-miR-30c-5p	FEM1B	10116	CLASH	23622248
MIRT047849	hsa-miR-30c-5p	CSDE1	7812	CLASH	23622248
MIRT047850	hsa-miR-30c-5p	RTN4	57142	CLASH	23622248
MIRT047851	hsa-miR-30c-5p	TBL1XR1	79718	CLASH	23622248
MIRT047852	hsa-miR-30c-5p	PRKAB2	5565	CLASH	23622248
MIRT047853	hsa-miR-30c-5p	CPOX	1371	CLASH	23622248
MIRT047854	hsa-miR-30c-5p	ABCE1	6059	CLASH	23622248
MIRT047855	hsa-miR-30c-5p	IKZF4	64375	CLASH	23622248
MIRT047856	hsa-miR-30c-5p	SLC25A12	8604	CLASH	23622248
MIRT047857	hsa-miR-30c-5p	LACTB2	51110	CLASH	23622248
MIRT047858	hsa-miR-30c-5p	RNPS1	10921	CLASH	23622248
MIRT047859	hsa-miR-30c-5p	HNRNPDL	9987	CLASH	23622248
MIRT047860	hsa-miR-30c-5p	CSF1	1435	CLASH	23622248
MIRT047861	hsa-miR-30c-5p	CAPZA1	829	CLASH	23622248
MIRT047862	hsa-miR-30c-5p	UBE2D2	7322	CLASH	23622248
MIRT047863	hsa-miR-30c-5p	GDI2	2665	CLASH	23622248
MIRT047864	hsa-miR-30c-5p	LIMA1	51474	CLASH	23622248
MIRT047865	hsa-miR-30c-5p	PKM	5315	CLASH	23622248
MIRT047866	hsa-miR-30c-5p	DPYSL2	1808	CLASH	23622248
MIRT047867	hsa-miR-30c-5p	CEP152	22995	CLASH	23622248
MIRT047868	hsa-miR-30c-5p	GTF3C3	9330	CLASH	23622248
MIRT047869	hsa-miR-30c-5p	OTP	23440	CLASH	23622248
MIRT047870	hsa-miR-30c-5p	EEF1A1	1915	CLASH	23622248
MIRT047871	hsa-miR-30c-5p	AGPAT5	55326	CLASH	23622248
MIRT047872	hsa-miR-30c-5p	MGEA5	10724	CLASH	23622248
MIRT047873	hsa-miR-30c-5p	HUS1	3364	CLASH	23622248
MIRT047874	hsa-miR-30c-5p	CDH1	999	CLASH	23622248
MIRT047875	hsa-miR-30c-5p	ABI2	10152	CLASH	23622248
MIRT047876	hsa-miR-30c-5p	TNRC6A	27327	CLASH	23622248
MIRT047877	hsa-miR-30c-5p	ATP6V1C1	528	CLASH	23622248
MIRT047878	hsa-miR-30c-5p	RPL39	6170	CLASH	23622248
MIRT047879	hsa-miR-30c-5p	TMEM120B	144404	CLASH	23622248
MIRT047880	hsa-miR-30c-5p	MGLL	11343	CLASH	23622248
MIRT047881	hsa-miR-30c-5p	CASC4	113201	CLASH	23622248
MIRT047882	hsa-miR-30c-5p	SUZ12	23512	CLASH	23622248
MIRT047883	hsa-miR-30c-5p	EIF2S3	1968	CLASH	23622248
MIRT047884	hsa-miR-30c-5p	SNX2	6643	CLASH	23622248
MIRT047885	hsa-miR-30c-5p	MGAT2	4247	CLASH	23622248
MIRT047886	hsa-miR-30c-5p	DNAJB14	79982	CLASH	23622248
MIRT047887	hsa-miR-30c-5p	RRM2	6241	CLASH	23622248
MIRT047888	hsa-miR-30c-5p	PARVG	64098	CLASH	23622248
MIRT047889	hsa-miR-30c-5p	BLMH	642	CLASH	23622248
MIRT047890	hsa-miR-30c-5p	HERC4	26091	CLASH	23622248
MIRT047891	hsa-miR-30c-5p	ARF1	375	CLASH	23622248
MIRT047892	hsa-miR-30c-5p	SCD5	79966	CLASH	23622248
MIRT047893	hsa-miR-30c-5p	SOX4	6659	CLASH	23622248
MIRT047894	hsa-miR-30c-5p	PPP1R12A	4659	CLASH	23622248
MIRT047895	hsa-miR-30c-5p	PTAR1	375743	CLASH	23622248
MIRT047896	hsa-miR-30c-5p	AIFM1	9131	CLASH	23622248
MIRT047897	hsa-miR-30c-5p	KREMEN1	83999	CLASH	23622248
MIRT047898	hsa-miR-30c-5p	RASA1	5921	CLASH	23622248
MIRT047899	hsa-miR-30c-5p	ZNF506	440515	CLASH	23622248
MIRT047900	hsa-miR-30c-5p	STARD7	56910	CLASH	23622248
MIRT047901	hsa-miR-30c-5p	ND6	4541	CLASH	23622248
MIRT047902	hsa-miR-30c-5p	MRPS16	51021	CLASH	23622248
MIRT047903	hsa-miR-30c-5p	PRCP	5547	CLASH	23622248
MIRT047904	hsa-miR-30c-5p	HNRNPC	3183	CLASH	23622248
MIRT047905	hsa-miR-30c-5p	ZNF668	79759	CLASH	23622248
MIRT047906	hsa-miR-30c-5p	RAB18	22931	CLASH	23622248
MIRT047907	hsa-miR-30c-5p	MXI1	4601	CLASH	23622248
MIRT047908	hsa-miR-30c-5p	ETS1	2113	CLASH	23622248
MIRT047909	hsa-miR-30c-5p	CTSC	1075	CLASH	23622248
MIRT047910	hsa-miR-30c-5p	RPL27A	6157	CLASH	23622248
MIRT047911	hsa-miR-30c-5p	KMT2D	8085	CLASH	23622248
MIRT047912	hsa-miR-30c-5p	RPS3	6188	CLASH	23622248
MIRT047913	hsa-miR-30c-5p	TKT	7086	CLASH	23622248
MIRT047914	hsa-miR-30c-5p	MATR3	9782	CLASH	23622248
MIRT047915	hsa-miR-30c-5p	KLHL15	80311	CLASH	23622248
MIRT047916	hsa-miR-30c-5p	NEDD9	4739	CLASH	23622248
MIRT047917	hsa-miR-30c-5p	DHX8	1659	CLASH	23622248
MIRT047918	hsa-miR-30c-5p	MAP2K1	5604	CLASH	23622248
MIRT047919	hsa-miR-30c-5p	UXT	8409	CLASH	23622248
MIRT047920	hsa-miR-30c-5p	HMGA1	3159	CLASH	23622248
MIRT047921	hsa-miR-30c-5p	CSNK1E	1454	CLASH	23622248
MIRT047922	hsa-miR-30c-5p	USP37	57695	CLASH	23622248
MIRT047923	hsa-miR-30c-5p	MTPAP	55149	CLASH	23622248
MIRT047924	hsa-miR-30c-5p	APLN	8862	CLASH	23622248
MIRT047925	hsa-miR-30c-5p	IPO9	55705	CLASH	23622248
MIRT047926	hsa-miR-30c-5p	RBM3	5935	CLASH	23622248
MIRT047927	hsa-miR-30c-5p	JUP	3728	CLASH	23622248
MIRT047928	hsa-miR-30c-5p	DDOST	1650	CLASH	23622248
MIRT047929	hsa-miR-30c-5p	PFN1	5216	CLASH	23622248
MIRT047930	hsa-miR-30c-5p	ARFGAP1	55738	CLASH	23622248
MIRT047931	hsa-miR-30c-5p	REXO2	25996	CLASH	23622248
MIRT047932	hsa-miR-30c-5p	PPM1H	57460	CLASH	23622248
MIRT047933	hsa-miR-30c-5p	CCDC117	150275	CLASH	23622248
MIRT047934	hsa-miR-30c-5p	AGO1	26523	CLASH	23622248
MIRT047935	hsa-miR-30c-5p	HMGXB4	10042	CLASH	23622248
MIRT047936	hsa-miR-30c-5p	SMARCE1	6605	CLASH	23622248
MIRT047937	hsa-miR-30c-5p	NFYB	4801	CLASH	23622248
MIRT047938	hsa-miR-30c-5p	RPL32	6161	CLASH	23622248
MIRT047939	hsa-miR-30c-5p	SLC39A1	27173	CLASH	23622248
MIRT047940	hsa-miR-30c-5p	BIRC5	332	CLASH	23622248
MIRT047941	hsa-miR-30c-5p	WDR5	11091	CLASH	23622248
MIRT047942	hsa-miR-30c-5p	DDB1	1642	CLASH	23622248
MIRT047943	hsa-miR-30c-5p	SNRNP40	9410	CLASH	23622248
MIRT047944	hsa-miR-30c-5p	KLC2	64837	CLASH	23622248
MIRT047945	hsa-miR-30c-5p	MTCH2	23788	CLASH	23622248
MIRT047946	hsa-miR-30c-5p	STARD5	80765	CLASH	23622248
MIRT047947	hsa-miR-30c-5p	RAPGEFL1	51195	CLASH	23622248
MIRT047948	hsa-miR-30c-5p	EP300	2033	CLASH	23622248
MIRT047949	hsa-miR-30c-5p	CFL2	1073	CLASH	23622248
MIRT047950	hsa-miR-30c-5p	SDF2L1	23753	CLASH	23622248
MIRT047951	hsa-miR-30c-5p	LYRM2	57226	CLASH	23622248
MIRT047952	hsa-miR-30c-5p	SUN2	25777	CLASH	23622248
MIRT047953	hsa-miR-30c-5p	HSP90AA1	3320	CLASH	23622248
MIRT047954	hsa-miR-30c-5p	ZNF687	57592	CLASH	23622248
MIRT047955	hsa-miR-30c-5p	ESYT1	23344	CLASH	23622248
MIRT047956	hsa-miR-30c-5p	SHFM1	7979	CLASH	23622248
MIRT047957	hsa-miR-30c-5p	ZNF829	374899	CLASH	23622248
MIRT047958	hsa-miR-30c-5p	TMEM14E	645843	CLASH	23622248
MIRT047959	hsa-miR-30c-5p	LLPH	84298	CLASH	23622248
MIRT047960	hsa-miR-30c-5p	HMGN2	3151	CLASH	23622248
MIRT047961	hsa-miR-30c-5p	MARK4	57787	CLASH	23622248
MIRT047962	hsa-miR-30c-5p	CKAP4	10970	CLASH	23622248
MIRT047963	hsa-miR-30c-5p	UTP15	84135	CLASH	23622248
MIRT047964	hsa-miR-30c-5p	KLHL42	57542	CLASH	23622248
MIRT047965	hsa-miR-30c-5p	ARF3	377	CLASH	23622248
MIRT047966	hsa-miR-30c-5p	YTHDC2	64848	CLASH	23622248
MIRT047967	hsa-miR-30c-5p	LIN9	286826	CLASH	23622248
MIRT047968	hsa-miR-30c-5p	NFE2L1	4779	CLASH	23622248
MIRT047969	hsa-miR-30c-5p	SLC25A38	54977	CLASH	23622248
MIRT047970	hsa-miR-30c-5p	MED13	9969	CLASH	23622248
MIRT047971	hsa-miR-30c-5p	ZNF780B	163131	CLASH	23622248
MIRT047972	hsa-miR-30c-5p	MTDH	92140	CLASH	23622248
MIRT047973	hsa-miR-30c-5p	ALDH5A1	7915	CLASH	23622248
MIRT047974	hsa-miR-30c-5p	HNRNPU	3192	CLASH	23622248
MIRT047975	hsa-miR-30c-5p	ERLIN1	10613	CLASH	23622248
MIRT047976	hsa-miR-30c-5p	CADPS2	93664	CLASH	23622248
MIRT047977	hsa-miR-30c-5p	SIAH2	6478	CLASH	23622248
MIRT047978	hsa-miR-30c-5p	GAPVD1	26130	CLASH	23622248
MIRT047979	hsa-miR-30c-5p	RBM14	10432	CLASH	23622248
MIRT047980	hsa-miR-30c-5p	RPS27A	6233	CLASH	23622248
MIRT047981	hsa-miR-30c-5p	ERLIN2	11160	CLASH	23622248
MIRT047982	hsa-miR-30c-5p	RNF34	80196	CLASH	23622248
MIRT047983	hsa-miR-30c-5p	RPS12	6206	CLASH	23622248
MIRT047984	hsa-miR-30c-5p	TMCO3	55002	CLASH	23622248
MIRT047985	hsa-miR-30c-5p	GZF1	64412	CLASH	23622248
MIRT047986	hsa-miR-30c-5p	ARCN1	372	CLASH	23622248
MIRT047987	hsa-miR-30c-5p	RAC1	5879	CLASH	23622248
MIRT047988	hsa-miR-30c-5p	CBY1	25776	CLASH	23622248
MIRT047989	hsa-miR-30c-5p	POLQ	10721	CLASH	23622248
MIRT047990	hsa-miR-30c-5p	POU2F1	5451	CLASH	23622248
MIRT047991	hsa-miR-30c-5p	PLCB1	23236	CLASH	23622248
MIRT047992	hsa-miR-30c-5p	SDE2	163859	CLASH	23622248
MIRT047993	hsa-miR-30c-5p	ERI1	90459	CLASH	23622248
MIRT047994	hsa-miR-30c-5p	FAM134C	162427	CLASH	23622248
MIRT047995	hsa-miR-30c-5p	B3GNT5	84002	CLASH	23622248
MIRT047996	hsa-miR-30c-5p	PTBP3	9991	CLASH	23622248
MIRT047997	hsa-miR-30c-5p	ARHGEF12	23365	CLASH	23622248
MIRT047998	hsa-miR-30c-5p	DIS3	22894	CLASH	23622248
MIRT047999	hsa-miR-30c-5p	OTUD7A	161725	CLASH	23622248
MIRT048000	hsa-miR-30c-5p	MRPL38	64978	CLASH	23622248
MIRT048001	hsa-miR-30c-5p	C1QBP	708	CLASH	23622248
MIRT048002	hsa-miR-30c-5p	NUDT11	55190	CLASH	23622248
MIRT048003	hsa-miR-30c-5p	INPP5F	22876	CLASH	23622248
MIRT048004	hsa-miR-30c-5p	SENP3	26168	CLASH	23622248
MIRT048005	hsa-miR-30c-5p	ZNF146	7705	CLASH	23622248
MIRT048006	hsa-miR-30c-5p	POM121	9883	CLASH	23622248
MIRT048007	hsa-miR-30c-5p	BCCIP	56647	CLASH	23622248
MIRT048008	hsa-miR-30c-5p	ARHGAP44	9912	CLASH	23622248
MIRT048009	hsa-miR-30c-5p	HNRNPA2B1	3181	CLASH	23622248
MIRT048010	hsa-miR-30c-5p	HSPH1	10808	CLASH	23622248
MIRT048011	hsa-miR-30c-5p	UBE2NL	389898	CLASH	23622248
MIRT048012	hsa-miR-30c-5p	HPRT1	3251	CLASH	23622248
MIRT048013	hsa-miR-30c-5p	EIF2A	83939	CLASH	23622248
MIRT048014	hsa-miR-30c-5p	DLC1	10395	CLASH	23622248
MIRT048015	hsa-miR-30c-5p	SNAPC4	6621	CLASH	23622248
MIRT048016	hsa-miR-30c-5p	BLOC1S4	55330	CLASH	23622248
MIRT048017	hsa-miR-30c-5p	UQCRC1	7384	CLASH	23622248
MIRT048018	hsa-miR-30c-5p	EED	8726	CLASH	23622248
MIRT048019	hsa-miR-30c-5p	ELOVL4	6785	CLASH	23622248
MIRT048020	hsa-miR-30c-5p	NLE1	54475	CLASH	23622248
MIRT048021	hsa-miR-30c-5p	C16orf70	80262	CLASH	23622248
MIRT048022	hsa-miR-30c-5p	CELSR3	1951	CLASH	23622248
MIRT003339	hsa-miR-30e-5p	UBE2I	7329	Luciferase reporter assay//qRT-PCR//Western blot	19223510
MIRT004715	hsa-miR-30e-5p	MUC17	140453	Immunohistochemistry//Microarray//qRT-PCR	20926598
MIRT044127	hsa-miR-30e-5p	ZNF207	7756	CLASH	23622248
MIRT044128	hsa-miR-30e-5p	MIER1	57708	CLASH	23622248
MIRT044129	hsa-miR-30e-5p	GPBP1L1	60313	CLASH	23622248
MIRT044130	hsa-miR-30e-5p	PSMA6	5687	CLASH	23622248
MIRT044131	hsa-miR-30e-5p	TRAPPC9	83696	CLASH	23622248
MIRT044132	hsa-miR-30e-5p	LYRM7	90624	CLASH	23622248
MIRT044133	hsa-miR-30e-5p	BTBD9	114781	CLASH	23622248
MIRT044134	hsa-miR-30e-5p	RPIA	22934	CLASH	23622248
MIRT044135	hsa-miR-30e-5p	PRKAA1	5562	CLASH	23622248
MIRT044136	hsa-miR-30e-5p	EHMT1	79813	CLASH	23622248
MIRT044137	hsa-miR-30e-5p	ZBTB21	49854	CLASH	23622248
MIRT044138	hsa-miR-30e-5p	MSANTD2	79684	CLASH	23622248
MIRT044139	hsa-miR-30e-5p	TNKS2	80351	CLASH	23622248
MIRT044140	hsa-miR-30e-5p	LIMCH1	22998	CLASH	23622248
MIRT044141	hsa-miR-30e-5p	RPS8	6202	CLASH	23622248
MIRT044142	hsa-miR-30e-5p	NOL12	79159	CLASH	23622248
MIRT044143	hsa-miR-30e-5p	CANX	821	CLASH	23622248
MIRT044144	hsa-miR-30e-5p	GNAI2	2771	CLASH	23622248
MIRT044145	hsa-miR-30e-5p	WDR26	80232	CLASH	23622248
MIRT044146	hsa-miR-30e-5p	POLRMT	5442	CLASH	23622248
MIRT044147	hsa-miR-30e-5p	TBC1D8B	54885	CLASH	23622248
MIRT044148	hsa-miR-30e-5p	PCNT	5116	CLASH	23622248
MIRT044149	hsa-miR-30e-5p	PSMB5	5693	CLASH	23622248
MIRT044150	hsa-miR-30e-5p	POLDIP3	84271	CLASH	23622248
MIRT044151	hsa-miR-30e-5p	ATP5O	539	CLASH	23622248
MIRT044152	hsa-miR-30e-5p	RPLP0	6175	CLASH	23622248
MIRT044153	hsa-miR-30e-5p	ZYG11A	440590	CLASH	23622248
MIRT044154	hsa-miR-30e-5p	RPS7	6201	CLASH	23622248
MIRT044155	hsa-miR-30e-5p	HSP90AA1	3320	CLASH	23622248
MIRT044156	hsa-miR-30e-5p	RELA	5970	CLASH	23622248
MIRT044157	hsa-miR-30e-5p	STAU1	6780	CLASH	23622248
MIRT044158	hsa-miR-30e-5p	CCT6A	908	CLASH	23622248
MIRT044159	hsa-miR-30e-5p	EEF1A1	1915	CLASH	23622248
MIRT044160	hsa-miR-30e-5p	VPS13B	157680	CLASH	23622248
MIRT044161	hsa-miR-30e-5p	EXO1	9156	CLASH	23622248
MIRT044162	hsa-miR-30e-5p	MTHFD2	10797	CLASH	23622248
MIRT044163	hsa-miR-30e-5p	C1orf123	54987	CLASH	23622248
MIRT000378	hsa-miR-101-3p	MYCN	4613	Luciferase reporter assay//Reporter assay	14697198
MIRT000378	hsa-miR-101-3p	MYCN	4613	Western blot	19008416
MIRT000378	hsa-miR-101-3p	MYCN	4613	Reporter assay	21654684
MIRT000379	hsa-miR-101-3p	ATXN1	6310	Luciferase reporter assay//qRT-PCR//Western blot	18758459
MIRT000379	hsa-miR-101-3p	ATXN1	6310	Sequencing	20371350
MIRT000381	hsa-miR-101-3p	EZH2	2146	Luciferase reporter assay//Western blot	19258506
MIRT000381	hsa-miR-101-3p	EZH2	2146	Luciferase reporter assay//Reporter assay	14697198
MIRT000381	hsa-miR-101-3p	EZH2	2146	Luciferase reporter assay//qRT-PCR//Western blot	19008416
MIRT000381	hsa-miR-101-3p	EZH2	2146	Luciferase reporter assay	19625769
MIRT000381	hsa-miR-101-3p	EZH2	2146	Luciferase reporter assay	19043531
MIRT000381	hsa-miR-101-3p	EZH2	2146	qRT-PCR	20712078
MIRT000381	hsa-miR-101-3p	EZH2	2146	Luciferase reporter assay//qRT-PCR//Western blot	20478051
MIRT000381	hsa-miR-101-3p	EZH2	2146	Northern blot	19818710
MIRT000430	hsa-miR-101-3p	APP	351	qRT-PCR//Luciferase reporter assay//Western blot	20395292
MIRT000430	hsa-miR-101-3p	APP	351	Luciferase reporter assay//qRT-PCR//Western blot	21172309
MIRT001219	hsa-miR-101-3p	FOS	2353	Western blot	19008416
MIRT001219	hsa-miR-101-3p	FOS	2353	qRT-PCR//Luciferase reporter assay//Western blot	19133651
MIRT001219	hsa-miR-101-3p	FOS	2353	qRT-PCR	20712078
MIRT006149	hsa-miR-101-3p	STMN1	3925	Luciferase reporter assay	23071542
MIRT003921	hsa-miR-101-3p	MCL1	4170	Luciferase reporter assay//qRT-PCR//Western blot//Reporter assay	19155302
MIRT003921	hsa-miR-101-3p	MCL1	4170	Luciferase reporter assay//Western blot	20829195
MIRT003921	hsa-miR-101-3p	MCL1	4170	qRT-PCR	20712078
MIRT003965	hsa-miR-101-3p	COX2	4513	Microarray	17875710
MIRT004012	hsa-miR-101-3p	FBN2	2201	Western blot	19008416
MIRT004027	hsa-miR-101-3p	ARID1A	8289	Western blot	19008416
MIRT004027	hsa-miR-101-3p	ARID1A	8289	Sequencing	20371350
MIRT004084	hsa-miR-101-3p	SUZ12	23512	Western blot	19008416
MIRT004086	hsa-miR-101-3p	EED	8726	Western blot	19008416
MIRT004297	hsa-miR-101-3p	PTGS2	5743	qRT-PCR//Luciferase reporter assay//Western blot	19133256
MIRT004297	hsa-miR-101-3p	PTGS2	5743	qRT-PCR	20712078
MIRT004297	hsa-miR-101-3p	PTGS2	5743	qRT-PCR//Western blot	23013439
MIRT005560	hsa-miR-101-3p	ATM	472	Luciferase reporter assay//qRT-PCR	20617180
MIRT005602	hsa-miR-101-3p	ATP5B	506	qRT-PCR//Western blot//Reporter assay;Western blot;qRT-PCR;Other	21291913
MIRT005876	hsa-miR-101-3p	DUSP1	1843	Luciferase reporter assay//qRT-PCR//Western blot	21068409
MIRT006150	hsa-miR-101-3p	RAB5A	5868	Sequencing	20371350
MIRT007091	hsa-miR-101-3p	SOX9	6662	Luciferase reporter assay//qRT-PCR//Western blot	23178713
MIRT007188	hsa-miR-101-3p	DNMT3A	1788	Immunohistochemistry//Luciferase reporter assay//qRT-PCR//Western blot	23124077
MIRT007375	hsa-miR-101-3p	FMR1	2332	Luciferase reporter assay	23390134
MIRT027240	hsa-miR-101-3p	PPP4R1	9989	Sequencing	20371350
MIRT027241	hsa-miR-101-3p	CERK	64781	Sequencing	20371350
MIRT027242	hsa-miR-101-3p	ANKFY1	51479	Sequencing	20371350
MIRT027243	hsa-miR-101-3p	GMEB2	26205	Sequencing	20371350
MIRT027244	hsa-miR-101-3p	TGFBR3	7049	Sequencing	20371350
MIRT027245	hsa-miR-101-3p	MRPL44	65080	Sequencing	20371350
MIRT027246	hsa-miR-101-3p	MKNK2	2872	Sequencing	20371350
MIRT027247	hsa-miR-101-3p	UBE2B	7320	Sequencing	20371350
MIRT027248	hsa-miR-101-3p	VEGFA	7422	Sequencing	20371350
MIRT027249	hsa-miR-101-3p	CDC123	8872	Sequencing	20371350
MIRT027250	hsa-miR-101-3p	TOR1AIP1	26092	Sequencing	20371350
MIRT027251	hsa-miR-101-3p	MSH2	4436	Sequencing	20371350
MIRT027252	hsa-miR-101-3p	ZNF567	163081	Sequencing	20371350
MIRT027253	hsa-miR-101-3p	TMEM192	201931	Sequencing	20371350
MIRT027254	hsa-miR-101-3p	PRPF38B	55119	Sequencing	20371350
MIRT027255	hsa-miR-101-3p	CDC7	8317	Sequencing	20371350
MIRT027256	hsa-miR-101-3p	LYSMD3	116068	Sequencing	20371350
MIRT027257	hsa-miR-101-3p	RAB8B	51762	Sequencing	20371350
MIRT027258	hsa-miR-101-3p	PIP4K2A	5305	Sequencing	20371350
MIRT027259	hsa-miR-101-3p	KLHL23	151230	Sequencing	20371350
MIRT027260	hsa-miR-101-3p	SLC7A2	6542	Sequencing	20371350
MIRT027261	hsa-miR-101-3p	SLC38A2	54407	Sequencing	20371350
MIRT027262	hsa-miR-101-3p	REEP5	7905	Sequencing	20371350
MIRT027263	hsa-miR-101-3p	ZNF792	126375	Sequencing	20371350
MIRT027264	hsa-miR-101-3p	LIN7C	55327	Sequencing	20371350
MIRT027265	hsa-miR-101-3p	MAP2K1	5604	Sequencing	20371350
MIRT027266	hsa-miR-101-3p	TMEM168	64418	Sequencing	20371350
MIRT027267	hsa-miR-101-3p	DIMT1	27292	Sequencing	20371350
MIRT027268	hsa-miR-101-3p	INA	9118	Sequencing	20371350
MIRT027269	hsa-miR-101-3p	XIAP	331	Sequencing	20371350
MIRT027270	hsa-miR-101-3p	NR2F2	7026	Sequencing	20371350
MIRT027271	hsa-miR-101-3p	KCNG3	170850	Sequencing	20371350
MIRT027272	hsa-miR-101-3p	CCDC125	202243	Sequencing	20371350
MIRT027273	hsa-miR-101-3p	RAB11FIP1	80223	Sequencing	20371350
MIRT027274	hsa-miR-101-3p	GFPT2	9945	Sequencing	20371350
MIRT027275	hsa-miR-101-3p	CHAMP1	283489	Sequencing	20371350
MIRT027276	hsa-miR-101-3p	MNX1	3110	Sequencing	20371350
MIRT027277	hsa-miR-101-3p	FRMD6	122786	Sequencing	20371350
MIRT027278	hsa-miR-101-3p	PLAG1	5324	Sequencing	20371350
MIRT027279	hsa-miR-101-3p	AP3M1	26985	Sequencing	20371350
MIRT027280	hsa-miR-101-3p	MPPE1	65258	Sequencing	20371350
MIRT027281	hsa-miR-101-3p	MRPL42	28977	Sequencing	20371350
MIRT027282	hsa-miR-101-3p	RAC1	5879	Sequencing	20371350
MIRT027283	hsa-miR-101-3p	SREK1IP1	285672	Sequencing	20371350
MIRT027284	hsa-miR-101-3p	OTUD4	54726	Sequencing	20371350
MIRT027285	hsa-miR-101-3p	C10orf88	80007	Sequencing	20371350
MIRT027286	hsa-miR-101-3p	KIAA1462	57608	Sequencing	20371350
MIRT027287	hsa-miR-101-3p	MORC3	23515	Sequencing	20371350
MIRT027288	hsa-miR-101-3p	TGIF2	60436	Sequencing	20371350
MIRT027289	hsa-miR-101-3p	AKAP11	11215	Sequencing	20371350
MIRT027290	hsa-miR-101-3p	AP1S3	130340	Sequencing	20371350
MIRT027291	hsa-miR-101-3p	STAMBP	10617	Sequencing	20371350
MIRT027292	hsa-miR-101-3p	UBE2D3	7323	Sequencing	20371350
MIRT027293	hsa-miR-101-3p	AP1G1	164	Sequencing	20371350
MIRT027294	hsa-miR-101-3p	KDM3B	51780	Sequencing	20371350
MIRT027295	hsa-miR-101-3p	NUPL2	11097	Sequencing	20371350
MIRT027296	hsa-miR-101-3p	KDM6B	23135	Sequencing	20371350
MIRT027297	hsa-miR-101-3p	MBNL2	10150	Sequencing	20371350
MIRT027298	hsa-miR-101-3p	RANBP9	10048	Sequencing	20371350
MIRT027299	hsa-miR-101-3p	ICK	22858	Sequencing	20371350
MIRT027300	hsa-miR-101-3p	MTSS1L	92154	Sequencing	20371350
MIRT027301	hsa-miR-101-3p	ZBTB21	49854	Sequencing	20371350
MIRT027302	hsa-miR-101-3p	ARID5B	84159	Sequencing	20371350
MIRT027303	hsa-miR-101-3p	ABHD17C	58489	Sequencing	20371350
MIRT027304	hsa-miR-101-3p	MRGBP	55257	Sequencing	20371350
MIRT027305	hsa-miR-101-3p	MOB4	25843	Sequencing	20371350
MIRT027306	hsa-miR-101-3p	INO80D	54891	Sequencing	20371350
MIRT027307	hsa-miR-101-3p	MEIS1	4211	Western blot	18308931
MIRT027308	hsa-miR-101-3p	DCTD	1635	Sequencing	20371350
MIRT027309	hsa-miR-101-3p	KCTD14	65987	Sequencing	20371350
MIRT027310	hsa-miR-101-3p	BIRC5	332	Sequencing	20371350
MIRT027311	hsa-miR-101-3p	ZCCHC2	54877	Sequencing	20371350
MIRT027312	hsa-miR-101-3p	RPS6KA5	9252	Sequencing	20371350
MIRT027313	hsa-miR-101-3p	ACVR2B	93	Sequencing	20371350
MIRT027314	hsa-miR-101-3p	MKLN1	4289	Sequencing	20371350
MIRT027315	hsa-miR-101-3p	MBTD1	54799	Sequencing	20371350
MIRT027316	hsa-miR-101-3p	AMMECR1L	83607	Sequencing	20371350
MIRT027317	hsa-miR-101-3p	KIF2C	11004	Sequencing	20371350
MIRT027318	hsa-miR-101-3p	JUN	3725	Sequencing	20371350
MIRT027319	hsa-miR-101-3p	USP25	29761	Sequencing	20371350
MIRT027320	hsa-miR-101-3p	RARS2	57038	Sequencing	20371350
MIRT027321	hsa-miR-101-3p	CD46	4179	Sequencing	20371350
MIRT027322	hsa-miR-101-3p	NOP2	4839	Sequencing	20371350
MIRT027323	hsa-miR-101-3p	LTN1	26046	Sequencing	20371350
MIRT027324	hsa-miR-101-3p	FZD6	8323	Sequencing	20371350
MIRT027325	hsa-miR-101-3p	VAPA	9218	Sequencing	20371350
MIRT027326	hsa-miR-101-3p	XPO7	23039	Sequencing	20371350
MIRT027327	hsa-miR-101-3p	BTG2	7832	Sequencing	20371350
MIRT027328	hsa-miR-101-3p	MMS22L	253714	Sequencing	20371350
MIRT027329	hsa-miR-101-3p	FOXP4	116113	Sequencing	20371350
MIRT027330	hsa-miR-101-3p	RPL7L1	285855	Sequencing	20371350
MIRT027331	hsa-miR-101-3p	SPATA2	9825	Sequencing	20371350
MIRT027332	hsa-miR-101-3p	FBXO11	80204	Sequencing	20371350
MIRT027333	hsa-miR-101-3p	RNF44	22838	Sequencing	20371350
MIRT027334	hsa-miR-101-3p	E2F3	1871	Sequencing	20371350
MIRT027335	hsa-miR-101-3p	LMNB1	4001	Sequencing	20371350
MIRT027336	hsa-miR-101-3p	TMTC3	160418	Sequencing	20371350
MIRT027337	hsa-miR-101-3p	HOXA9	3205	Sequencing	20371350
MIRT027338	hsa-miR-101-3p	FAR1	84188	Sequencing	20371350
MIRT027339	hsa-miR-101-3p	GPAM	57678	Sequencing	20371350
MIRT027340	hsa-miR-101-3p	ADO	84890	Sequencing	20371350
MIRT027341	hsa-miR-101-3p	RTN4	57142	Sequencing	20371350
MIRT027342	hsa-miR-101-3p	ELAVL2	1993	Sequencing	20371350
MIRT027343	hsa-miR-101-3p	CTR9	9646	Sequencing	20371350
MIRT027344	hsa-miR-101-3p	CERS2	29956	Sequencing	20371350
MIRT027345	hsa-miR-101-3p	LZIC	84328	Sequencing	20371350
MIRT027346	hsa-miR-101-3p	VEZT	55591	Sequencing	20371350
MIRT027347	hsa-miR-101-3p	SMARCD1	6602	Sequencing	20371350
MIRT027348	hsa-miR-101-3p	RIOK2	55781	Sequencing	20371350
MIRT027349	hsa-miR-101-3p	CBX4	8535	Sequencing	20371350
MIRT027350	hsa-miR-101-3p	2014-09-11	55752	Sequencing	20371350
MIRT027351	hsa-miR-101-3p	QSER1	79832	Sequencing	20371350
MIRT027352	hsa-miR-101-3p	MYO9A	4649	Sequencing	20371350
MIRT027353	hsa-miR-101-3p	CAPN2	824	Sequencing	20371350
MIRT027354	hsa-miR-101-3p	TFAP4	7023	Sequencing	20371350
MIRT027355	hsa-miR-101-3p	SSFA2	6744	Sequencing	20371350
MIRT027356	hsa-miR-101-3p	TBC1D12	23232	Sequencing	20371350
MIRT027357	hsa-miR-101-3p	SPAG1	6674	Sequencing	20371350
MIRT027358	hsa-miR-101-3p	ZNF800	168850	Sequencing	20371350
MIRT027359	hsa-miR-101-3p	C7orf60	154743	Sequencing	20371350
MIRT027360	hsa-miR-101-3p	BLOC1S6	26258	Sequencing	20371350
MIRT027361	hsa-miR-101-3p	SPIRE1	56907	Sequencing	20371350
MIRT027362	hsa-miR-101-3p	FRS2	10818	Sequencing	20371350
MIRT027363	hsa-miR-101-3p	TMEM170B	100113407	Sequencing	20371350
MIRT027364	hsa-miR-101-3p	AFF4	27125	Sequencing	20371350
MIRT027365	hsa-miR-101-3p	GNB1	2782	Sequencing	20371350
MIRT027366	hsa-miR-101-3p	LBR	3930	Sequencing	20371350
MIRT027367	hsa-miR-101-3p	ZFX	7543	Sequencing	20371350
MIRT027368	hsa-miR-101-3p	KLF12	11278	Sequencing	20371350
MIRT027369	hsa-miR-101-3p	PHF3	23469	Sequencing	20371350
MIRT027370	hsa-miR-101-3p	C1orf52	148423	Sequencing	20371350
MIRT027371	hsa-miR-101-3p	TSPAN12	23554	Sequencing	20371350
MIRT027372	hsa-miR-101-3p	FAM217B	63939	Sequencing	20371350
MIRT027373	hsa-miR-101-3p	SUB1	10923	Sequencing	20371350
MIRT027374	hsa-miR-101-3p	BCL9	607	Sequencing	20371350
MIRT027375	hsa-miR-101-3p	SACM1L	22908	Sequencing	20371350
MIRT027376	hsa-miR-101-3p	ARAP2	116984	Sequencing	20371350
MIRT027377	hsa-miR-101-3p	TRERF1	55809	Sequencing	20371350
MIRT027378	hsa-miR-101-3p	NUFIP2	57532	Sequencing	20371350
MIRT027379	hsa-miR-101-3p	PIP5K1C	23396	Sequencing	20371350
MIRT027380	hsa-miR-101-3p	PAFAH1B1	5048	Sequencing	20371350
MIRT027381	hsa-miR-101-3p	DDIT4	54541	Sequencing	20371350
MIRT027382	hsa-miR-101-3p	TGFBR1	7046	Sequencing	20371350
MIRT027383	hsa-miR-101-3p	LRCH2	57631	Sequencing	20371350
MIRT027384	hsa-miR-101-3p	LIFR	3977	Sequencing	20371350
MIRT027385	hsa-miR-101-3p	FBXW7	55294	Sequencing	20371350
MIRT027386	hsa-miR-101-3p	POU2F1	5451	Sequencing	20371350
MIRT027387	hsa-miR-101-3p	CBFA2T2	9139	Sequencing	20371350
MIRT027388	hsa-miR-101-3p	LCOR	84458	Sequencing	20371350
MIRT027389	hsa-miR-101-3p	AEBP2	121536	Sequencing	20371350
MIRT027390	hsa-miR-101-3p	NEK7	140609	Sequencing	20371350
MIRT027391	hsa-miR-101-3p	MFSD6	54842	Sequencing	20371350
MIRT000935	hsa-miR-150-5p	MYB	4602	Western blot//Luciferase reporter assay//Reporter assay;Western blot;Other	18667440
MIRT000935	hsa-miR-150-5p	MYB	4602	Luciferase reporter assay//Western blot	18539114
MIRT000935	hsa-miR-150-5p	MYB	4602	Luciferase reporter assay//qRT-PCR//Western blot	18814950
MIRT000935	hsa-miR-150-5p	MYB	4602	Reporter assay	17923094
MIRT003222	hsa-miR-150-5p	EGR2	1959	Luciferase reporter assay//semi-qRT-PCR//Western blot	20067763
MIRT004272	hsa-miR-150-5p	VEGFA	7422	ELISA//Luciferase reporter assay	18320040
MIRT004357	hsa-miR-150-5p	P2RX7	5027	qRT-PCR//Luciferase reporter assay	18682393
MIRT005739	hsa-miR-150-5p	IGF2	3481	Luciferase reporter assay	21200031
MIRT006668	hsa-miR-150-5p	CXCR4	7852	FACS//Western blot	22039399
MIRT006984	hsa-miR-150-5p	ZEB1	6935	Luciferase reporter assay//qRT-PCR//Western blot	23013135
MIRT007016	hsa-miR-150-5p	NOTCH3	4854	Luciferase reporter assay	21551231
MIRT007053	hsa-miR-150-5p	FLT3	2322	Luciferase reporter assay	23079661
MIRT007087	hsa-miR-150-5p	EP300	2033	Luciferase reporter assay	23211718
MIRT021209	hsa-miR-150-5p	PTPRR	5801	Microarray	20218812
MIRT021210	hsa-miR-150-5p	MS4A3	932	Microarray	20218812
MIRT021212	hsa-miR-150-5p	AGA	175	Microarray	20218812
MIRT045387	hsa-miR-150-5p	ATP13A3	79572	CLASH	23622248
MIRT052652	hsa-miR-150-5p	TP53	7157	Luciferase reporter assay//Western blot	23747308
MIRT006511	hsa-miR-200b-3p	RND3	390	Luciferase reporter assay	20683643
MIRT006442	hsa-miR-200b-3p	KDR	3791	Luciferase reporter assay//Western blot	21544626
MIRT006441	hsa-miR-200b-3p	FLT1	2321	Luciferase reporter assay//Western blot	21544626
MIRT006440	hsa-miR-200b-3p	VEGFA	7422	Luciferase reporter assay//Western blot	21544626
MIRT000198	hsa-miR-200b-3p	PTPN12	5782	Northern blot//qRT-PCR//Western blot	16762633
MIRT000723	hsa-miR-200b-3p	ZEB2	9839	Luciferase reporter assay//qRT-PCR	18411277
MIRT000723	hsa-miR-200b-3p	ZEB2	9839	Luciferase reporter assay//Microarray//Western blot	18376396
MIRT000723	hsa-miR-200b-3p	ZEB2	9839	Luciferase reporter assay	19839049
MIRT000723	hsa-miR-200b-3p	ZEB2	9839	Luciferase reporter assay	18829540
MIRT000723	hsa-miR-200b-3p	ZEB2	9839	Luciferase reporter assay//qRT-PCR	19854497
MIRT000723	hsa-miR-200b-3p	ZEB2	9839	intrarenal expression	19910931
MIRT000723	hsa-miR-200b-3p	ZEB2	9839	Luciferase reporter assay//qRT-PCR//Western blot	21049046
MIRT000723	hsa-miR-200b-3p	ZEB2	9839	Luciferase reporter assay	22311119
MIRT000724	hsa-miR-200b-3p	BAP1	8314	Microarray	17875710
MIRT000724	hsa-miR-200b-3p	BAP1	8314	Reporter assay	20005803
MIRT006298	hsa-miR-200b-3p	E2F3	1871	Flow//Luciferase reporter assay//Western blot	22139708
MIRT006298	hsa-miR-200b-3p	E2F3	1871	Flow//Luciferase reporter assay//Western blot	22144583
MIRT002483	hsa-miR-200b-3p	ZEB1	6935	Luciferase reporter assay//qRT-PCR//Reporter assay	18411277
MIRT002483	hsa-miR-200b-3p	ZEB1	6935	Luciferase reporter assay	19839049
MIRT002483	hsa-miR-200b-3p	ZEB1	6935	Luciferase reporter assay//qRT-PCR	19854497
MIRT002483	hsa-miR-200b-3p	ZEB1	6935	Luciferase reporter assay//Microarray//Western blot	18376396
MIRT002483	hsa-miR-200b-3p	ZEB1	6935	Luciferase reporter assay	18829540
MIRT002483	hsa-miR-200b-3p	ZEB1	6935	Luciferase reporter assay//qRT-PCR//Western blot	21049046
MIRT002987	hsa-miR-200b-3p	RERE	473	Luciferase reporter assay	17923093
MIRT003599	hsa-miR-200b-3p	EP300	2033	Microarray	19569050
MIRT003783	hsa-miR-200b-3p	ETS1	2113	Immunocytochemistry//Luciferase reporter assay//qRT-PCR//Western blot	21081489
MIRT004008	hsa-miR-200b-3p	GATA4	2626	Microarray	17875710
MIRT004009	hsa-miR-200b-3p	FN1	2335	Microarray	17875710
MIRT004296	hsa-miR-200b-3p	WASF3	10810	Luciferase reporter assay//qRT-PCR	19801681
MIRT004623	hsa-miR-200b-3p	ZFPM2	23414	Luciferase reporter assay//Western blot//Reporter assay	20005803
MIRT005035	hsa-miR-200b-3p	MATR3	9782	Luciferase reporter assay//Microarray//qRT-PCR	19849700
MIRT006666	hsa-miR-200b-3p	CCNE2	9134	Luciferase reporter assay	22183793
MIRT006670	hsa-miR-200b-3p	BCL2	596	Luciferase reporter assay//qRT-PCR//Western blot	21993663
MIRT006671	hsa-miR-200b-3p	XIAP	331	Luciferase reporter assay//qRT-PCR//Western blot	21993663
MIRT007322	hsa-miR-200b-3p	SMAD2	4087	Luciferase reporter assay	23492772
MIRT007342	hsa-miR-200b-3p	CREB1	1385	Luciferase reporter assay//qRT-PCR//Western blot	23543137
MIRT007342	hsa-miR-200b-3p	CREB1	1385	Luciferase reporter assay//qRT-PCR//Western blot	23546867
MIRT024121	hsa-miR-200b-3p	KLHL20	27252	Reporter assay	20005803
MIRT024122	hsa-miR-200b-3p	ELMO2	63916	Reporter assay	20005803
MIRT024123	hsa-miR-200b-3p	PTPRD	5789	Reporter assay	20005803
MIRT024125	hsa-miR-200b-3p	ERBB2IP	55914	Reporter assay	20005803
MIRT024126	hsa-miR-200b-3p	WDR37	22884	Reporter assay	20005803
MIRT024127	hsa-miR-200b-3p	TCF7L1	83439	Reporter assay	20005803
MIRT024128	hsa-miR-200b-3p	VAC14	55697	Reporter assay	20005803
MIRT024129	hsa-miR-200b-3p	HOXB5	3215	Reporter assay	20005803
MIRT024130	hsa-miR-200b-3p	RIN2	54453	Reporter assay	20005803
MIRT024131	hsa-miR-200b-3p	RASSF2	9770	Reporter assay	20005803
MIRT024132	hsa-miR-200b-3p	KLF11	8462	Reporter assay	20005803
MIRT024133	hsa-miR-200b-3p	2014-09-07	989	Reporter assay	20005803
MIRT024134	hsa-miR-200b-3p	SHC1	6464	Reporter assay	20005803
MIRT046569	hsa-miR-200b-3p	SUPV3L1	6832	CLASH	23622248
MIRT006496	hsa-miR-203a	CREB1	1385	Luciferase reporter assay//qRT-PCR	21707582
MIRT006269	hsa-miR-203a	ZNF148	7707	Luciferase reporter assay	22354972
MIRT006268	hsa-miR-203a	E2F3	1871	Luciferase reporter assay	22354972
MIRT006256	hsa-miR-203a	BIRC5	332	Luciferase reporter assay	22306317
MIRT003032	hsa-miR-203a	ABL1	25	Luciferase reporter assay	18538733
MIRT004248	hsa-miR-203a	TP63	8626	Luciferase reporter assay	18311128
MIRT004248	hsa-miR-203a	TP63	8626	qRT-PCR//Western blot//Luciferase reporter assay	18483491
MIRT004713	hsa-miR-203a	ABCE1	6059	Luciferase reporter assay//qRT-PCR//Western blot	19843643
MIRT004723	hsa-miR-203a	CDK6	1021	Luciferase reporter assay//qRT-PCR//Western blot	19843643
[truncated: 504 more rows]
